# Supplementary material for: The Genetics of Sudden Infant Death Syndrome—Towards a Gene Reference Resource
Source: Genes (Basel). 2021 Feb 2;12(2):216. doi: 10.3390/genes12020216 (PMC7913088; doi:10.3390/genes12020216)
Supplement: Supplementary file 1 [file genes-12-00216-s001.zip]

Archive with 2 entries (2 files):
- Johannsen et al. 2020 - Supp.docx
- Johannsen et al. 2020 - Supplementary Tables.xlsx
