# Supplementary material for: The Genetics of Sudden Infant Death Syndrome—Towards a Gene Reference Resource
Source: Genes (Basel). 2021 Feb 2;12(2):216. doi: 10.3390/genes12020216 (PMC7913088; doi:10.3390/genes12020216)
Supplement: Supplementary file 1 [file genes-12-00216-s001.zip › Johannsen et al. 2020 - Supplementary Tables.xlsx]

## Sheet: INDEX
	INDEX
S1	Variants, consequences and scores for genes associated with SIDS
S2	Gene Scoring Criteria
S3	Network analysis
	S3.1	Cardiac associated genes
	S3.2	Random geneset C4
	S3.3	Random geneset C5
S4	Variant effect predictor, VEP
	S4.1	SIDS candidate variants
	S4.2	Cardiac associated genes
	S4.3	Random SNPs
S5	Enrichment analysis
	S5.1	Category 4
		S5.1.1	KEGG
			S5.1.1.1	Enrichr
			S5.1.1.2	DAVID
		S5.1.2	Reactome
			S5.1.2.1	Enrichr
		S5.1.3	GO Biological Process
			S5.1.3.1	Enrichr
			S5.1.3.2	DAVID
			S5.1.3.3	WebGestalt
		S5.1.4	GO Cellular Component
			S5.1.4.1	Enrichr
			S5.1.4.2	DAVID
		S5.1.5	GO Molecular Function
			S5.1.5.1	Enrichr
			S5.1.5.2	DAVID
			S5.1.5.3	WebGestalt
		S5.1.6	GeneMANIA
	S5.2	Category 5
		S5.2.1	KEGG
			S5.2.1.1	Enrichr
			S5.2.1.2	DAVID
			S5.2.1.3	WebGestalt
		S5.2.2	Reactome
			S5.2.2.1	Enrichr
			S5.2.2.2	DAVID
			S5.2.2.3	WebGestalt
		S5.2.3	GO Biological Process
			S5.2.3.1	Enrichr
			S5.2.3.2	DAVID
			S5.2.3.3	WebGestalt
		S5.2.4	GO Cellular Component
			S5.2.4.1	Enrichr
			S5.2.4.3	WebGestalt
		S5.2.5	GO Molecular Function
			S5.2.5.1	Enrichr
			S5.2.5.2	DAVID
			S5.2.5.3	WebGestalt
		S5.2.6	GeneMANIA
	S5.3	Cardiac associated genes
		S5.3.1	KEGG
			S5.3.1.1	Enrichr
			S5.3.1.2	DAVID
			S5.3.1.3	WebGestalt
		S5.3.2	Reactome
			S5.3.2.1	Enrichr
			S5.3.2.2	DAVID
			S5.3.2.3	WebGestalt
		S5.3.3	GO Biological Process
			S5.3.3.1	Enrichr
			S5.3.3.2	DAVID
			S5.3.3.3	WebGestalt
		S5.3.4	GO Cellular Component
			S5.3.4.1	Enrichr
			S5.3.4.2	DAVID
			S5.4.4.3	WebGestalt
		S5.3.5	GO Molecular Function
			S5.3.5.1	Enrichr
			S5.3.5.2	DAVID
			S5.3.5.3	WebGestalt
		S5.3.6	GeneMANIA
	S5.4	Random geneset C4
		S5.4.1	KEGG
			S5.4.1.1	Enrichr
			S5.4.1.2	DAVID
		S5.4.2	Reactome
			S5.4.2.1	Enrichr
		S5.4.3	GO Biological Process
			S5.4.3.1	Enrichr
			S5.4.3.2	DAVID
		S5.4.4	GO Cellular Component
			S5.4.4.1	Enrichr
		S5.4.5	GO Molecular Function
			S5.4.5.1	Enrichr
	S5.5	Random geneset C5
		S5.5.1	KEGG
			S5.5.1.1	Enrichr
			S5.5.1.2	DAVID
		S5.5.2	Reactome
			S5.5.2.1	Enrichr
		S5.5.3	GO Biological Process
			S5.5.3.1	Enrichr
			S5.5.3.2	DAVID
		S5.5.4	GO Cellular Component
			S5.5.4.1	Enrichr
			S5.5.4.2	DAVID
		S5.5.5	GO Molecular Function
			S5.5.5.1	Enrichr
			S5.5.5.2	DAVID
		S5.5.6	GeneMANIA

## Sheet: S1
S1: Variants, consequences and scores for genes associated with SIDS
Type	Gene	Transcript	Position	Variant	Amino Acid Change	RefSNP	Variant Function	Clinical Significance	Score	Reference
Cardiac system and ion channels	CACNA1C	NM_000719.7	12: 2679712	c.5360C>T	T1835M	rs192749597	Missense variant Downstream gene variant Non-coding transcript exon variant	Benign Likely benign	5	(Campuzano et al., 2018)
Cardiac system and ion channels	CACNA1H	NM_021098.3	16: 1220989	c.7075G>A	V2353M	rs150601404	Missense variant 3’UTR-variant NMD-variant	Likley benign	5	(Campuzano et al., 2018)
Cardiac system and ion channels	CACNA1I	NA	22: 39658924	c.2154-7A>G	NA	rs763046313	Splice region variant Intron variant	NA	5	(Campuzano et al., 2018)
Cardiac system and ion channels	CACNA2D1	NM_000722.4	7: 82117179	c.397-6A>G	NA	rs200817801	Splice region variant Intron variant Non-coding transcript variant	Likely benign	5	(Campuzano et al., 2018)
Cardiac system and ion channels	CAV3	NM_033337.2	3: 8733916	c.40G>C	V14L	rs121909281	Missense variant Non-coding transcript exon variant	Uncertain significance Likely benign Pathogenic Pathogenic		(Cronk et al., 2007)
Cardiac system and ion channels	CAV3	NM_033337.2	3: 8745627	c.216C>G	C72W	rs116840776	Missense variant Non-coding transcript exon variant Intron variant	Uncertain significance Benign/likely benign Pathogenic Likely benign		(Arnestad et al., 2007)
Cardiac system and ion channels	CAV3	NM_033337.2	3: 8745644	c.233C>T	T78M	rs72546668	Missense variant Intron variant Non-coding transcript exon variant	Uncertain significance Benign Conflicting interpretations of pathogenicity Pathogenic Likely benign Benign/likely benign		(Cronk et al., 2007), (Arnestad et al., 2007; Winkel et al., 2015)
Cardiac system and ion channels	CAV3	NM_033337.2	3: 8745647	c.236T>G	L79R	rs121909282	Missense variant Intron variant Non-coding transcript exon variant	Not provided Pathogenic		(Cronk et al., 2007)
Cardiac system and ion channels	DES	NM_001927.4	2: 219425952	c.1375G>A	V459I	rs73991549	Missense variant Downstream gene variant Non-coding transcript exon variant	Benign Likely benign Not provided	5	(Campuzano et al., 2018)
Cardiac system and ion channels	DMPK	NA	NA	c.535G>T	A179S	NA	NA	NA	5	(Campuzano et al., 2018)
Cardiac system and ion channels	DSG2	NM_001943.5	18: 31520798	c.217-5G>T	NA	rs80073511	Splice region variant Intron variant	Benign Likely benign	5	(Campuzano et al., 2018)
Cardiac system and ion channels	DTNA	NM_001390.4	18: 34875333	c.1757C>T	P529L	rs145425478	Missense variant	Uncertain significance	5	(Campuzano et al., 2018)
Cardiac system and ion channels	FLNC	NM_001458.4	7: 128846358	c.4022G>A	R1341Q	rs149641783	Missense variant Downstream gene variant	Benign Likely benign Uncertain significance	5	(Campuzano et al., 2018)
Cardiac system and ion channels	FLNC	NM_001458.4	7: 128858089	c.7862G>A	R2621Q	rs201636548	Missense variant	Likely benign Conflicting interpretations of pathogenicity		(Campuzano et al., 2018)
Cardiac system and ion channels	GJA1	NA	NA	NA	E42L	NA	NA	NA	5	(Lubkemeier et al., 2015; Van Norstrand et al., 2012)
Cardiac system and ion channels	GJA1	NM_000165.5	6: 121447661	c.814T>C	S272P	rs376074787	Missense variant	NA		(Van Norstrand et al., 2012)
Cardiac system and ion channels	GPD1-L	NM_015141.3	3: 32138608	c.247G>A	E83K	rs72552292	Missense variant Intron variant Synonymous variant NMD-variant	Uncertain significance Pathogenic	5	(Van Norstrand et al., 2007)
Cardiac system and ion channels	GPD1-L	NM_015141.3	3: 32140231	c.370A>G	I124V	rs72552293	Missense variant Synonymous variant NMD-variant	Benign Likely benign Benign/likely benign		(Van Norstrand et al., 2007)
Cardiac system and ion channels	GPD1-L	NM_015141.3	3: 32158916	c.659G>A	R220H	rs72546648	Missense variant NMD-variant 3’UTR-variant Non-coding transcript exon variant	Likely benign		(Winkel et al., 2015)
Cardiac system and ion channels	GPD1-L	NM_015141.3	3: 32159074	c.817C>T	R273C	rs72552294	Missense variant NMD-variant 3’UTR-variant Non-coding transcript exon variant Downstream gene variant	Uncertain significance Pathogenic		(Van Norstrand et al., 2007)
Cardiac system and ion channels	HCN2	NA	NA	c.2494C>T	P832S	NA	NA	NA	5	(Campuzano et al., 2018)
Cardiac system and ion channels	HCN4	NM_005477.3	15: 73367687	c.584C>T	A195V	rs201375192	Missense variant	Uncertain significance	5	(Evans, Bagnall, Duflou, & Semsarian, 2013)
Cardiac system and ion channels	HCN4	NM_005477.3	15: 73323818	c.2275G>A	V759I	rs62641689	Missense variant	Benign Likely benign Benign/likely benign Likely pathogenic		(Evans et al., 2013)
Cardiac system and ion channels	KCNA5	NM_002234.4	12: 5044787	c.640C>T	R214C	rs3197074	Missense variant	NA	5	(Campuzano et al., 2018)
Cardiac system and ion channels	KCNE1	NM_000219.6	21: 34449576	c.59C>T	T20I	rs199473349	Missense variant	Not provided	5	(Millat et al., 2009)
Cardiac system and ion channels	KCNE1	NM_000219.6	21: 34449382	c.253G>A	D85N	rs1805128	Missense variant	Benign/likely benign Risk factor Conflicting interpretations of pathogenicity Pathogenic Likely benign Other		(Tester & Ackerman, 2005)
Cardiac system and ion channels	KCNE1	NM_000219.6	21: 34449310	c.325G>A	V109I	rs77442996	Missense variant	Uncertain significance		(Schulze-Bahr et al., 2001)
Cardiac system and ion channels	KCNE2	NM_172201.1	21: 34370500	c.22A>G	T8A	rs2234916	Missense variant	Benign Not provided	5	(Tester & Ackerman, 2005)
Cardiac system and ion channels	KCNE2	NM_172201.1	21: 34370518	c.40G>A	V14I	rs142153692	Missense variant	Not provided Uncertain significance Likely benign		(Tester & Ackerman, 2005)
Cardiac system and ion channels	KCNE2	NM_172201.1	21: 34370639	c.161T>C	M54T	rs74315447	Missense variant	Not provided Likely pathogenic Uncertain significance Benign Risk factor		(Wang et al., 2014)
Cardiac system and ion channels	KCNE2	NM_172201.1	21: 34370503	c.25C>G	Q9E	rs16991652	Missense variant Stop gained	Risk factor Benign/likely benign Benign Not provided		(Arnestad et al., 2007)
Cardiac system and ion channels	KCNE4	NA	NA	c.348G>T	K116N	NA	NA	NA	5	(Campuzano et al., 2018)
Cardiac system and ion channels	KCNH2	NM_172057.2	7: 150951840	c.1558-5C>T	NA	rs114186001	Non-coding transcript exon variant Splice region variant Intron variant	Benign Likely benign Benign/likely benign	5	(Campuzano et al., 2018)
Cardiac system and ion channels	KCNH2	NM_172057.2	7: 150974717	c.301A>G	K101E	rs199472856	Missense variant Non-coding transcript exon variant Synonymous variant Intron variant Upstream gene variant	Benign Not provided Benign/likely benign Conflicting interpretations of pathogenicity		(Millat et al., 2009)
Cardiac system and ion channels	KCNH2	NM_172057.2	7: 150959689	c.355G>C	D119H	rs376308069	Missense variant Non-coding transcript exon variant Upstream gene variant	Uncertain significance		(Campuzano et al., 2018)
Cardiac system and ion channels	KCNH2	NM_172057.2	7: 150959602	c.442C>T	R148W	rs139544114	Missense variant Non-coding transcript exon variant Stop gained	Pathogenic Not provided Likely pathogenic		(M. Christiansen et al., 2005)
Cardiac system and ion channels	KCNH2	NM_172057.2	7: 150958433	c.542G>A	R181Q	rs41308954	Missense variant Non-coding transcript exon variant Upstream gene variant Intron variant	Benign Likely benign		(Tester & Ackerman, 2005)
Cardiac system and ion channels	KCNH2	NM_172057.2	7: 150958407	c.568G>A	A190T	rs150817714	Missense variant Non-coding transcript exon variant Upstream gene variant Intron variant	Uncertain significance Likely benign Not provided		(Tester & Ackerman, 2005)
Cardiac system and ion channels	KCNH2	NM_172057.2	7: 150958157	c.818G>A	R273Q	rs199472877	Missense variant Non-coding transcript exon variant Upstream gene variant	Not provided		(Arnestad et al., 2007)
Cardiac system and ion channels	KCNH2	NM_172057.2	7: 150958140	c.835G>A	V279M	rs199472879	Missense variant Non-coding transcript exon variant Upstream gene variant	Not provided		(Arnestad et al., 2007)
Cardiac system and ion channels	KCNH2	NA	NA	c.874C>T	R292C	NA	NA	NA		(Campuzano et al., 2018)
Cardiac system and ion channels	KCNH2	NM_172057.2	7: 150958094	c.881G>T	G294V	rs199473549	Missense variant Non-coding transcript exon variant Upstream gene variant	Not provided Uncertain significance		(Tester & Ackerman, 2005)
Cardiac system and ion channels	KCNH2	NM_172057.2	7: 150951629	c.1764C>A	N588K	rs104894021	Missense variant Non-coding transcript exon variant	Not provided Pathogenic		(Brugada et al., 2004)
Cardiac system and ion channels	KCNH2	NA	NA	NA	G628D	NA	NA	NA		(Kato et al., 2014)
Cardiac system and ion channels	KCNH2	NM_172057.2	7: 150948483	c.1633C>T	R885C	rs143512106	Missense variant Downstream gene variant	Not provided Uncertain significance		(Arnestad et al., 2007)
Cardiac system and ion channels	KCNH2	NM_172057.2	7: 150948452	c.1664C>T	T895M	rs199473434	Missense variant Downstream gene variant	Not provided Uncertain significance		(Otagiri et al., 2008)
Cardiac system and ion channels	KCNH2	NM_172057.2	7: 150948446	c.1670A>C	K897T	rs1805123	Missense variant Downstream gene variant Splice region variant	Uncertain significance Benign Likely benign		(Arnestad et al., 2007) (Nof et al., 2010)
Cardiac system and ion channels	KCNH2	NA	NA	NA	P926AfsX14	NA	NA	NA		(Nof et al., 2010)
Cardiac system and ion channels	KCNH2	NM_172057.2	7: 150947711	c.1840C>T	R954C	rs141401803	Missense variant Downstream gene variant	Not provided Uncertain significance Conflicting interpretations of pathogenicity Likely pathogenic		(Arnestad et al., 2007)
Cardiac system and ion channels	KCNH2	NM_172057.2	7: 150947684	c.1867C>A	P963T	rs199473014	Missense variant Downstream gene variant	Not provided Uncertain significance		(Sergeev et al., 2018)
Cardiac system and ion channels	KCNH2	NM_172057.2	7: 150947671	c.1880C>T	P967L	rs199473016	Missense variant Downstream gene variant	Likely benign Not provided Uncertain significance		(Tester & Ackerman, 2005)
Cardiac system and ion channels	KCNH2	NM_172057.2	7: 150947627	c.1924G>A	D982N	rs569452580	Missense variant Downstream gene variant	Uncertain significance		(Wang et al., 2014)
Cardiac system and ion channels	KCNH2	NM_172057.2	7: 150947362	c.2098A>G	S1040G	rs199473024	Missense variant Downstream gene variant	Not provided		(Arnestad et al., 2007)
Cardiac system and ion channels	KCNH2	NM_172057.2	7: 150644428	c.2120G>T	R1047L	rs36210421	Missense variant Downstream gene variant	Benign Likely benign Benign/likely benign Uncertain significance		(Tester & Ackerman, 2005), (Glengarry et al., 2014)
Cardiac system and ion channels	KCNH2	NM_172057.2	7: 150947004	c.2183A>G	Q1068R	rs151031345	Missense variant Downstream gene variant	Not provided Uncertain significance Likely benign		(Tester & Ackerman, 2005)
Cardiac system and ion channels	KCNH2	NM_172057.2	7: 150945375	c.2450C>T	P1157L	rs143167166	Missense variant Downstream gene variant	Not provided Uncertain significance		(Tester & Ackerman, 2005)
Cardiac system and ion channels	KCNJ5	NA	11: 128916594	c.1123C>T	R375W	rs142454198	Missense variant	NA	5	(Campuzano et al., 2018)
Cardiac system and ion channels	KCNJ8	NA	NA	NA	E332del	NA	NA	NA	5	(Tester et al., 2011)
Cardiac system and ion channels	KCNJ8	NM_004982.4	12: 21765962	c.1036G>A	V346I	rs147316959	Missense variant Non-coding transcript exon variant	Uncertain significance		(Tester et al., 2011)
Cardiac system and ion channels	KCNJ10	NA	1: 160040361	C>G,T	NA	rs17375748	Intron variant Non-coding transcript variant 3’UTR-variant NMD-variant	NA	4	(Opdal, Vege, Stray-Pedersen, & Rognum, 2017)
Cardiac system and ion channels	KCNJ10	NM_002241.5	1: 160041722	c.811C>T	R271C	rs1130183	Intron variant Non-coding transcript variant NMD-variant	NA		(Opdal et al., 2017)
Cardiac system and ion channels	KCNJ10	NA	1: 160046674	C>A	NA	rs12133079	Intron variant Non-coding transcript variant Upstream gene variant	NA		(Opdal et al., 2017)
Cardiac system and ion channels	KCNJ10	NA	1: 160055093	T>C	NA	rs1186688	Intron variant Non-coding transcript variant	NA		(Opdal et al., 2017)
Cardiac system and ion channels	KCNQ1	NA	NA	NA	Y51C	NA	NA	NA	4	(Wang et al., 2014)
Cardiac system and ion channels	KCNQ1	NA	NA	NA	IAP54-56dup	NA	NA	NA		(Tester & Ackerman, 2005)
Cardiac system and ion channels	KCNQ1	NM_000218.2	11: 2445394	c.296C>G	P99R	rs370435862	Missense variant Non-coding transcript exon variant Upstream gene variant	Uncertain significance		(Wang et al., 2014)
Cardiac system and ion channels	KCNQ1	NA	NA	NA	H107L	NA	NA	NA		(Wedekind et al., 2006)
Cardiac system and ion channels	KCNQ1	NM_000218.2	11: 2445448	c.350C>T	P117L	rs120074191	Missense variant Non-coding transcript exon variant Upstream gene variant	Pathogenic Not provided		(Schwartz et al., 2001)
Cardiac system and ion channels	KCNQ1	NM_181798.1	11: 2527977	c.55G>A	E146K	rs199472688	Missense variant Downstream gene variant	Not provided		(Glengarry et al., 2014)
Cardiac system and ion channels	KCNQ1	NM_181798.1	11: 2572885	c.439A>G	I274V	rs199472728	Missense variant Intron variant	Uncertain significance Likely pathogenic Likely benign Not provided		(Arnestad et al., 2007)
Cardiac system and ion channels	KCNQ1	NA	NA	NA	C350T	NA	NA	NA		(Schwartz et al., 2001)
Cardiac system and ion channels	KCNQ1	NM_181798.1	11: 2588804	c.962C>G	P448R	rs12720449	Missense variant	Benign Likely benign Benign/likely benign Not provided Uncertain significance		(Arnestad et al., 2007)
Cardiac system and ion channels	KCNQ1	NM_181798.1	11: 2588839	c.997G>A	G460S	rs199472783	Missense variant	Not provided Uncertain significance		(Arnestad et al., 2007)
Cardiac system and ion channels	KCNQ1	NM_181798.1	11: 2778009	c.1385G>A	G589D	rs120074190	Missense variant Non-coding transcript exon variant	Not provided Pathogenic		(Piippo et al., 2001)
Cardiac system and ion channels	KCNQ1	NA	NA	NA	N593K	NA	NA	NA		(Wang et al., 2014)
Cardiac system and ion channels	KCNQ1	NM_181798.1	11: 2778036	c.1412A>G	K598R	rs199472817	Missense variant Non-coding transcript exon variant Splice region variant	Not provided		(Otagiri et al., 2008)
Cardiac system and ion channels	KCNQ1	NM_181798.1	11: 2847771	c.1418C>T	T600M	rs34516117	Missense variant Non-coding transcript exon variant	Not provided Uncertain significance Likely benign Conflicting interpretations of pathogenicity		(Tester & Ackerman, 2005)
Cardiac system and ion channels	KCNQ1	NM_181798.1	11: 2847848	c.1495G>A	G626S	rs199472821	Missense variant Non-coding transcript exon variant	Not provided Uncertain significance Pathogenic		(Millat et al., 2009)
Cardiac system and ion channels	KCNQ1	NA	NA	NA	V684I	NA	NA	NA		(Tester & Ackerman, 2005)
Cardiac system and ion channels	LAMA4	NM_001105206.3	6: 112191680	c.674C>T	A225V	rs149615862	Missense variant Non-coding transcript exon variant	Likely benign	5	(Campuzano et al., 2018)
Cardiac system and ion channels	LAMA4	NM_001105206.3	6: 112175393	c.1277T>C	M419T	rs200112094	Missense variant Non-coding transcript exon variant Downstream gene variant	Uncertain significance Conflicting interpretations of pathogenicity		(Campuzano et al., 2018)
Cardiac system and ion channels	LAMA4	NM_001105206.3	6: 112175343	c.1327G>A	V436M	rs371650107	Missense variant Non-coding transcript exon variant Downstream gene variant	Uncertain significance		(Campuzano et al., 2018)
Cardiac system and ion channels	LAMA4	NA	NA	c.3617A>G	N1206S	NA	NA	NA		(Campuzano et al., 2018)
Cardiac system and ion channels	LDB3	NA	NA	NA	Whole gene deletion	NA	NA	NA	5	(Campuzano et al., 2018)
Cardiac system and ion channels	MYBPC3	NM_000256.3	11: 47349779	c.649A>G	S217G	rs138753870	Missense variant NMD-variant	Benign Likely benign Benign/likely benign	5	(Brión et al., 2009; Brion et al., 2012)
Cardiac system and ion channels	MYBPC3	NM_000256.3	11: 47341207	c.1828G>C	D610H	rs371564200	Missense variant NMD-variant	Uncertain significance Likely pathogenic		(Brion et al., 2012)
Cardiac system and ion channels	MYBPC3	NM_000256.3	11: 47337496	c.2497G>A	A833T	rs199865688	Missense variant NMD-variant 3’UTR-variant	Uncertain significance Pathogenic Likely benign		(Brion et al., 2012)
Cardiac system and ion channels	MYBPC3	NA	NA	NA	A848T	NA	NA	NA		(Campuzano et al., 2018)
Cardiac system and ion channels	MYBPC3	NM_000256.3	11: 47335928	c.2686G>A	V896M	rs35078470	Missense variant NMD-variant 3’UTR-variant	Benign Likely benign Benign/likely benign
Cardiac system and ion channels	MYBPC3	NA	NA	c.2542G>A	E907K	NA	NA	NA		(Brión et al., 2009; Brion et al., 2012)
Cardiac system and ion channels	MYBPC3	NM_000256.3	11: 47335886	c.2728C>A	P910T	rs397515985	Missense variant NMD-variant 3’UTR-variant	Uncertain significance		(Brion et al., 2012)
Cardiac system and ion channels	MYBPC3	NM_000256.3	11: 47332912	c.3392T>C	I1131T	rs370890951	Missense variant Downstream gene variant	Likely benign		(Brion et al., 2012)
Cardiac system and ion channels	MYBPC3	NM_000256.3	11: 47332658	c.3535G>A	E1179K	rs199669878	Missense variant Downstream gene variant Stop gained	Uncertain significance Not provided Likely benign		(Brión et al., 2009; Brion et al., 2012)
Cardiac system and ion channels	MYBPC3	NM_000256.3	11: 47332613	c.3580G>A	A1194T	rs397516026	Missense variant Downstream gene variant	Uncertain significance		(Brion et al., 2012)
Cardiac system and ion channels	MYH11	NM_002474.3	16: 15724923	c.3928G>A	V1317M	rs7196804	Missense variant Non-coding transcript exon variant Upstream gene variant	Benign Likely benign Benign/likely benign Uncertain significance Conflicting interpretations of pathogenicity	5	(Campuzano et al., 2018)
Cardiac system and ion channels	MYH6	NM_002471.3	14: 23393704	c.2890G>T	A964S	rs144907522	Missense variant	Benign Likely benign Benign/likely benign		(Campuzano et al., 2018)
Cardiac system and ion channels	MYH6	NA	NA	c.2341G>T	E781*	NA	NA	NA		(Campuzano et al., 2018)
Cardiac system and ion channels	MYH6	NM_002471.3	14: 23393437	c.3010G>T	A1004S	rs143978652	Missense variant	Likely benign Uncertain significance Pathogenic Conflicting interpretations of pathogenicity Likely pathogenic		(Brión et al., 2009; Brion et al., 2012)
Cardiac system and ion channels	MYH6	NM_002471.3	14: 23386367	c.4907G>A	R1636H	rs746448302	Missense variant Upstream gene variant	Uncertain significance		(Campuzano et al., 2018)
Cardiac system and ion channels	MYL3	NM_000258.2	3: 46858378	c.559+6C>T	NA	rs199474709	Splice region variant Intron variant Downstream gene variant Non-coding transcript variant	Not provided Likely benign Benign/likely benign	5	(Campuzano et al., 2018)
Cardiac system and ion channels	MYLK2	NA	20: 31820150	G>A	G26D	rs765105352	Missense variant	NA	5	(Campuzano et al., 2018)
Cardiac system and ion channels	MYPN	NM_032578.3	10: 68143023	c.986C>T	A329V	rs146148277	Missense variant	NA	5	(Campuzano et al., 2018)
Cardiac system and ion channels	MYPN	NM_032578.3	10: 68145526	c.1130G>A	R377Q	rs147596628	Missense variant Splice region variant	Uncertain significance Conflicting interpretations of pathogenicity		(Campuzano et al., 2018)
Cardiac system and ion channels	NEBL	NA	10: 20831208	T>A,G	E553D	rs779426326	Missense variant Intron variant Upstream gene variant Downstream gene variant Non-coding transcript exon variant	NA	5	(Campuzano et al., 2018)
Cardiac system and ion channels	NOS1AP	NA	1: 162115895	G>T	NA	rs10494366	Intron variant NMD-variant	NA	5	(Osawa, Kimura, Hasegawa, Mukasa, & Satoh, 2009)
Cardiac system and ion channels	NPPA	NM_006172.4	1:11847602	c.83T>C	M28T	rs142116829	Intron variant Missense variant	Benign Likely benign	5	(Campuzano et al., 2018)
Cardiac system and ion channels	RyR2	NM_001035.3	1: 237610757	c.4684-5G>C	NA	rs7522981	Splice region variant Intron variant	Benign Likely benign	5	(Campuzano et al., 2018)
Cardiac system and ion channels	RyR2	NM_001035.3	1: 237374800-237374801	c.463+6dup	NA	rs397516534	Splice region variant	Likely benign		(Campuzano et al., 2018)
Cardiac system and ion channels	RyR2	NM_001035.3	1: 237687514	c.9067+10C>T	NA	rs372631657	Intron variant NMD-variant	Uncertain significance Conflicting interpretations of pathogenicity		(Campuzano et al., 2018)
Cardiac system and ion channels	RyR2	NA	NA	c.505C>T	R169D	NA	NA			(Campuzano et al., 2018)
Cardiac system and ion channels	RyR2	NA	NA	NA	Q486H	NA	NA			(M. K. Larsen et al., 2013)
Cardiac system and ion channels	RyR2	NM_001035.3	1: 237614367	c.5239G>A	G1747S	rs1553522190	Missense variant	Uncertain significance		(Campuzano et al., 2018)
Cardiac system and ion channels	RyR2	NM_001035.3	1: 237614742	c.5614G>A	D1872N	rs761770946	NA	NA		(M. K. Larsen et al., 2013)
Cardiac system and ion channels	RyR2	NM_001035.3	1: 237638364	c.6800G>A	R2267H	NA	NA	NA		(Tester et al., 2007)
Cardiac system and ion channels	RyR2	NM_001035.3	1: 237639185	c.7099G>A	G2367R	rs369152386	NA	NA		(M. K. Larsen et al., 2013)
Cardiac system and ion channels	RyR2	NA	1: 237792236	C>A,T	E4213D	rs377503418	Missense variant Synonymous variant Non-coding transcript exon variant	NA		(M. K. Larsen et al., 2013)
Cardiac system and ion channels	RyR2	NM_001035.3	1: 237784656	c.12944G>A	G4315E	rs766109950	Missense variant 3’UTR-variant NMD-variant	Uncertain significance		(M. K. Larsen et al., 2013)
Cardiac system and ion channels	RyR2	NM_001035.3	1: 237788070	c.13411G>A	G4471R	rs794728797	Missense variant Upstream gene variant	Uncertain significance		(Wang et al., 2014)
Cardiac system and ion channels	RyR2	NA	NA	NA	S4565R	NA	NA	NA		(Tester et al., 2007)
Cardiac system and ion channels	RyR2	NM_001035.3	1: 237792276	c.13735C>T	H4579Y	rs794728830	Missense variant Non-coding transcript exon variant	Uncertain significance		(M. K. Larsen et al., 2013)
Cardiac system and ion channels	RyR2	NA	NA	NA	L4767L	NA	NA	NA		(M. K. Larsen et al., 2013)
Cardiac system and ion channels	SCN10A	NA	NA	NA	L388M	NA	NA	NA	5	(Gando et al., 2019)
Cardiac system and ion channels	SCN10A	NM_006514.3	3: 38755796	c.1453C>T	R485C	rs151153639	Missense variant	Benign Benign/likely benign		(Campuzano et al., 2018)
Cardiac system and ion channels	SCN10A	NA	NA	c.1676A>T	N559I	NA	NA	NA		(Campuzano et al., 2018)
Cardiac system and ion channels	SCN10A	NA	3: 38726683	A>C	L867F	rs186031413	Missense variant	NA		(Gando et al., 2019)
Cardiac system and ion channels	SCN10A	NA	NA	c.3010T>G	S1004A	NA	NA	NA		(Campuzano et al., 2018)
Cardiac system and ion channels	SCN10A	NM_006514.3	3: 38723478	c.3304C>T	P1102S	rs1057518542	Missense variant	Uncertain significance		(Gando et al., 2019)
Cardiac system and ion channels	SCN10A	NM_006514.3	3: 38701944	c.4552G>A	V1518I	rs202040659	Missense variant	Uncertain significance		(Gando et al., 2019)
Cardiac system and ion channels	SCN1B	NM_001037.5	19: 35033932	c.448+193G>A	R214Q	rs66876876	Intron variant Missense variant Upstream gene variant	Uncertain significance Benign/likely benign Conflicting interpretations of pathogenicity	5	(Hu et al., 2012)
Cardiac system and ion channels	SCN3B	NM_018400.3	11: 123653773	c.29T>C	L10P	rs121918282	Missense variant NMD-variant	Uncertain significance Likely pathogenic Pathogenic Conflicting interpretations of pathogenicity	5	(Winkel et al., 2015)
Cardiac system and ion channels	SCN3B	NA	11: 123645700	C>A,T	V36M	rs147803210	Missense variant NMD-variant Upstream gene variant	NA		(Tan et al., 2010)
Cardiac system and ion channels	SCN3B	NM_018400.3	11: 123645645	c.161T>G	V54G	rs587777555	Missense variant NMD-variant Upstream gene variant	Uncertain significance		(Tan et al., 2010)
Cardiac system and ion channels	SCN4A	NA	NA	NA	S682W	NA	NA	NA	5	(Mannikko et al., 2018)
Cardiac system and ion channels	SCN4A	NM_000334.4	17: 63941958	c.4324G>A	V1442M	rs774452124	Missense variant	Uncertain significance		(Mannikko et al., 2018)
Cardiac system and ion channels	SCN4A	NM_000334.4	17: 63941895	c.4387C>A	R1463S	NA	NA	NA		(Mannikko et al., 2018)
Cardiac system and ion channels	SCN4A	NA	NA	NA	E1520K	NA	NA	NA		(Mannikko et al., 2018)
Cardiac system and ion channels	SCN4B	NM_174934.3	11: 118137097	c.617C>T	S206L	rs140348243	Missense variant Stop gained Non-coding transcript exon variant Downstream gene variant	Uncertain significance	5	(Tan et al., 2010)
Cardiac system and ion channels	SCN5A	NM_198056.2	3: 38633166	c.142G>A	E48K	rs199473048	Missense variant Non-coding transcript exon variant	Not provided Uncertain significance	4	(Campuzano et al., 2018)
Cardiac system and ion channels	SCN5A	NA	NA	NA	A149V	NA	NA	NA		(Wang et al., 2014)
Cardiac system and ion channels	SCN5A	NM_198056.2	3: 38613799	c.647C>T	S216L	rs41276525	Missense variant Intron variant Downstream gene variant	Not provided Uncertain significance Likely benign Conflicting interpretations of pathogenicity		(Arnestad et al., 2007)
Cardiac system and ion channels	SCN5A	NM_198056.2	3: 38609812	c.856G>T	A286S	rs61746118	Missense variant Downstream gene variant	Not provided Likely benign		(Campuzano et al., 2018)
Cardiac system and ion channels	SCN5A	NA	NA	NA	T290fsX53	NA	NA	NA		(Kato et al., 2014)
Cardiac system and ion channels	SCN5A	NM_198056.2	3: 38606071	c.1218C>G,A	N406K	rs199473108	Synonymous variant Missense variant	Not provided Likely pathogenic		(Kato et al., 2014)
Cardiac system and ion channels	SCN5A	NM_198056.2	3: 38605956	c.1333C>G	H445D	rs199473112	Missense variant	Not provided Uncertain significance Pathogenic		(Campuzano et al., 2018)
Cardiac system and ion channels	SCN5A	NM_198056.2	3: 38604875	c.1372C>T	R458C	s752130196	Missense variant	Likely benign		(Winkel et al., 2015)
Cardiac system and ion channels	SCN5A	NM_198056.2	3: 38604745	c.1502A>G	D501G	rs199473117	Missense variant	Not provided		(Wang et al., 2014)
Cardiac system and ion channels	SCN5A	NM_198056.2	3: 38604031	c.1571C>A	S524Y	rs41313691	Missense variant	Benign Likely benign		(Wilders, 2012)
Cardiac system and ion channels	SCN5A	NM_198056.2	3: 38604007	c.1595T>G	F532C	rs199473573	Missense variant	Not provided Uncertain significance Likely pathogenic		(Otagiri et al., 2008)
Cardiac system and ion channels	SCN5A	NM_198056.2	3: 38603999	c.1603C>T	R535X	rs1417036453	Stop gained	Pathogenic		(Winkel et al., 2015)
Cardiac system and ion channels	SCN5A	NM_198056.2	3: 38603902	c.1700T>A	L567Q	rs199473124	Missense variant	Uncertain significance		(Priori, Napolitano, Giordano, Collisani, & Memmi, 2000)
Cardiac system and ion channels	SCN5A	NA	NA	NA	A586-L587del	NA	NA	NA		(Arnestad et al., 2007)
Cardiac system and ion channels	SCN5A	NM_198056.2	3: 38603750	c.1852C>T	L618F	rs45488304	Missense variant	Benign Likely benign Benign/likely benign		(Wang et al., 2014)
Cardiac system and ion channels	SCN5A	NM_198056.2	3: 38598957	c.1984G>T	A662S	rs371313714	Missense variant	Uncertain significance		(Wang et al., 2014)
Cardiac system and ion channels	SCN5A	NM_198056.2	3: 38597952	c.2039G>A	R680H	rs199473142	Missense variant	Not provided Likely benign		(Arnestad et al., 2007)
Cardiac system and ion channels	SCN5A	NM_198056.2	3: 38597925	c.2066G>A	R689H	rs199473145	Missense variant	Uncertain significance		(Sottas et al., 2013)
Cardiac system and ion channels	SCN5A	NM_198056.2	3: 38597917	c.2074C>A	Q692K	rs45553235	Missense variant	Uncertain significance Not provided Likely benign Uncertain significance Pathogenic		(Millat et al., 2009)
Cardiac system and ion channels	SCN5A	NM_198056.2	3: 38587561	c.2275A>T	I759F	rs199473155	Missense variant	Uncertain significance Not provided		(Glengarry et al., 2014)
Cardiac system and ion channels	SCN5A	NM_198056.2	3: 38586012	c.2466G>A	W822X	rs1553700699	Stop gained	Pathogenic		(Turillazzi et al., 2008)
Cardiac system and ion channels	SCN5A	NM_198056.2	3: 38581337-38581338	c.2821_2822delinsAA	S941N	rs137854605	Missense variant	Pathogenic		(Schwartz et al., 2000)
Cardiac system and ion channels	SCN5A	NM_198056.2	3: 38581236	c.2923C>T	R975W	rs41311135	Missense variant	Uncertain significance Not provided		(Millat et al., 2009)
Cardiac system and ion channels	SCN5A	NM_198056.2	3: 38581169	c.2990C>A	A997D	rs727503408	Missense variant	Uncertain significance		(Wang et al., 2014)
Cardiac system and ion channels	SCN5A	NM_198056.2	3: 38581170	c.2989G>T	A997S	rs137854609	Missense variant	Uncertain significance Not provided Pathogenic		(Ackerman et al., 2001)
Cardiac system and ion channels	SCN5A	NM_198056.2	3: 38581127	c.3032C>T	P1011L	rs369249772	Missense variant	Uncertain significance		(Wang et al., 2014)
Cardiac system and ion channels	SCN5A	NM_198056.2	3: 38579474	c.3250G>A	G1084S	rs199473190	Missense variant Intron variant	Uncertain significance Not provided		(Otagiri et al., 2008)
Cardiac system and ion channels	SCN5A	NM_198056.2	3: 38579425	c.3299C>T	A1100V	rs199473192	Missense variant Intron variant	Uncertain significance Not provided		(Wang et al., 2014)
Cardiac system and ion channels	SCN5A	NM_198056.2	3: 38579416	c.3308C>A	S1103Y	rs7626962	Missense variant Intron variant	Pathogenic Benign Likely benign Risk factor Benign/likely benign		(Winkel et al., 2015), (Plant et al., 2006; Tester & Ackerman, 2005)
Cardiac system and ion channels	SCN5A	NA	NA	NA	A1106S	NA	NA	NA		(Wang et al., 2014)
Cardiac system and ion channels	SCN5A	NM_198056.2	3: 38579405	c.3319G>A	E1107K	rs199473193	Missense variant Intron variant Stop gained	Not provided		(Plant et al., 2006)
Cardiac system and ion channels	SCN5A	NM_198056.2	3: 38576780	c.3392C>T	T1131I	rs199473197	Missense variant Splice region	Not provided Uncertain significance		(Wang et al., 2014)
Cardiac system and ion channels	SCN5A	NM_198056.2	3: 38575385	c.3578G>A	R1193Q	rs41261344	Missense variant	Not provided Uncertain significance Pathogenic Risk factor Benign/likely benign		(Arnestad et al., 2007; Glengarry et al., 2014; Winkel et al., 2015)
Cardiac system and ion channels	SCN5A	NA	NA	NA	S1285G	NA	NA	NA		(Wang et al., 2014)
Cardiac system and ion channels	SCN5A	NM_198056.2	3: 38562467	c.3911C>T	T1304M	rs199473603	Missense variant	Not provided Uncertain significance Likely pathogenic		(Arnestad et al., 2007; Wang et al., 2014)
Cardiac system and ion channels	SCN5A	NM_198056.2	3: 38560404	c.3988G>C	A1330P	rs199473224	Missense variant	Not provided Pathogenic Likely pathogenic		(Wedekind et al., 2001)
Cardiac system and ion channels	SCN5A	NM_198056.2	3: 38560394	c.3998C>A	S1333Y	rs199473604	Missense variant	Not provided		(Millat et al., 2009)
Cardiac system and ion channels	SCN5A	NM_198056.2	3: 38560335	c.4057G>A	V1353M	rs199473233	Missense variant	Not provided Uncertain significance		(Campuzano et al., 2018)
Cardiac system and ion channels	SCN5A	NM_198056.2	3: 38555742	c.4456T>C	F1486L	rs199473615	Missense variant Upstream gene variant	Not provided		(Arnestad et al., 2007)
Cardiac system and ion channels	SCN5A	NM_198056.2	3: 38555739	c.4459A>C	M1487L	rs199473258	Missense variant Upstream gene variant	Not provided Uncertain significance		(Wang et al., 2014)
Cardiac system and ion channels	SCN5A	NA	NA	NA	F1522Y	NA	NA	NA		(Glengarry et al., 2014)
Cardiac system and ion channels	SCN5A	NM_198056.2	3: 38551546	c.4826C>G	S1609L	rs199473622	Missense variant Stop gained Downstream gene variant	Not provided		(Winkel et al., 2015)
Cardiac system and ion channels	SCN5A	NM_198056.2	3: 38551505	c.4867C>T	R1623X	rs137854613	Stop gained Downstream gene variant Synonymous variant	Uncertain significance Pathogenic		(Todd, Campbell, Roden, & Kannankeril, 2005)
Cardiac system and ion channels	SCN5A	NM_198056.2	3: 38551258	c.5114T>C	F1705S	rs199473627	Missense variant Downstream gene variant	Not provided		(Otagiri et al., 2008)
Cardiac system and ion channels	SCN5A	NM_198056.2	3: 38551052	c.5320A>G	N1774D	rs199473633	Missense variant Downstream gene variant	Not provided Uncertain significance Likely pathogenic		(Kato et al., 2014)
Cardiac system and ion channels	SCN5A	NM_198056.2	3: 38550895	c.5477G>A	R1826H	rs137854610	Missense variant Downstream gene variant	Not provided Uncertain significance Pathogenic		(Ackerman et al., 2001)
Cardiac system and ion channels	SCN5A	NM_198056.2	3: 38550878	c.5494C>G	Q1832E	rs199473320	Missense variant Downstream gene variant	Uncertain significance Likely benign		(Wang et al., 2014)
Cardiac system and ion channels	SCN5A	NM_198056.2	3: 38550704	c.5668G>A	E1890K	rs766875593	Missense variant Downstream gene variant Stop gained	Uncertain significance		(Wang et al., 2014)
Cardiac system and ion channels	SCN5A	NM_198056.2	3: 38550646	c.5726A>G	Q1909R	rs199473326	Missense variant Downstream gene variant	Not provided Uncertain significance Pathogenic		(Winkel et al., 2015)
Cardiac system and ion channels	SCN5A	NM_198056.2	3: 38550542	c.5830C>T	R1944X	rs794728940	Downstream gene variant Stop gained	Not provided Pathogenic Likely pathogenic Uncertain significance		(Wang et al., 2014)
Cardiac system and ion channels	SCN5A	NM_198056.2	3: 38550521	c.5851G>T	V1951L	rs41315493	Missense variant Downstream gene variant	Not provided Uncertain significance Likely benign Benign Likely pathogenic Benign/likely benign		(Arnestad et al., 2007)
Cardiac system and ion channels	SCN5A	NM_198056.2	3: 38550362	c.6010T>C	F2004L	rs41311117	Missense variant Downstream gene variant	Uncertain significance Likely benign Benign Conflicting interpretations of pathogenicity		(Arnestad et al., 2007)
Cardiac system and ion channels	SCN5A	NM_198056.2	3: 38550356	c.6016C>G	P2006A	rs45489199	Missense variant Downstream gene variant	Uncertain significance Likely benign		(Arnestad et al., 2007)
Cardiac system and ion channels	SLC22A5	NM_003060.4	5: 132385486	c.811G>A	V295*	rs143013773	Missense variant 3’UTR-variant NMD-variant Upstream gene variant Non-coding transcript exon variant	NA	5	(Melegh et al., 2004)
Cardiac system and ion channels	SLC9A3	NA	NA	c.1131G>A	NA	NA	NA	NA	4	(Poetsch, Nottebaum, et al., 2010)
Cardiac system and ion channels	SLC9A3	NA	NA	c.1197C>T	NA	NA	NA	NA		(Poetsch, Nottebaum, et al., 2010)
Cardiac system and ion channels	SLC9A3	NA	NA	c.2405C>T	NA	NA	NA	NA		(Poetsch, Nottebaum, et al., 2010)
Cardiac system and ion channels	SNTA1	NM_003098.2	20: 33443461	c.160G>C	G54R	rs786205848	Missense variant	Uncertain significance	5	(Cheng et al., 2009)
Cardiac system and ion channels	SNTA1	NM_003098.2	20: 33443455	c.166C>T	P56S	rs573772189	Missense variant	Benign Likely benign		(Cheng et al., 2009)
Cardiac system and ion channels	SNTA1	NM_003098.2	20: 33439020	c.317G>A	R106Q	rs75025585	Missense variant	Benign Likely benign Benign/likely benign		(Campuzano et al., 2018)
Cardiac system and ion channels	SNTA1	NM_003098.2	20: 33412700	c.784A>C	T262P	rs200316080	Missense variant	Uncertain significance Likely benign		(Cheng et al., 2009)
Cardiac system and ion channels	SNTA1	NA	NA	NA	S287R	NA	NA	NA		(Cheng et al., 2009)
Cardiac system and ion channels	SNTA1	NA	NA	NA	T372M	NA	NA	NA		(Cheng et al., 2009)
Cardiac system and ion channels	SNTA1	NM_003098.2	20: 33408748	C>T	G460S	rs368660364	Missense variant	NA		(Cheng et al., 2009)
Cardiac system and ion channels	TNNI3	NM_000363.5	19: 55154082	c.497C>T	S166F	rs727504242	Missense variant Downstream gene variant Non-coding transcript exon variant	Uncertain significance Likely pathogenic Pathogenic	5	(Brión et al., 2009; Brion et al., 2012)
Cardiac system and ion channels	TNNT2	NM_001276345.2	1: 201361301	c.788A>G	K253R	rs3730238	Missense variant Downstream gene variant Non-coding transcript exon variant 3’UTR- variant NMD- variant	Benign Likely benign	5	(Brión et al., 2009)
Cardiac system and ion channels	TRPM4	NM_017636.4	19: 49171416	c.856A>G	T286A	rs151205002	Missense variant Splice region variant Downstream gene variant 3’UTR- variant NMD-variant Non-coding transcript exon variant	NA	5	(Campuzano et al., 2018)
Cardiac system and ion channels	TRPM4	NM_017636.4	19: 49183159	c.1690C>T	L564dup	rs201994425	Missense variant Downstream gene variant 3’UTR- variant NMD-variant Non-coding transcript exon variant	Uncertain significance		(Campuzano et al., 2018)
Cardiac system and ion channels	TTN	NM_001267550.2	2: 178732433	c.16621+7A>T	NA	rs10200398	Intron variant Splice region variant	Benign	5	(Campuzano et al., 2018)
Cardiac system and ion channels	TTN	NM_001267550.2	2: 178777292	c.4671G>A	M1557I	rs139192633	Missense variant	Uncertain significance Likely benign Benign/likely benign		(Campuzano et al., 2018)
Cardiac system and ion channels	TTN	NM_001267550.2	2: 178764291	c.10000G>A	V3334M	rs886055299	Missense variant	Uncertain significance		(Campuzano et al., 2018)
Cardiac system and ion channels	TTN	NM_001267550.2	2: 178728975	c.19063G>T	D5111Y	rs188878341	Missense variant Intron variant	Uncertain significance Likely benign Conflicting interpretations of pathogenicity		(Campuzano et al., 2018)
Cardiac system and ion channels	TTN	NM_001267550.2	2: 178715561	c.25853G>A	G7374E	rs369947439	Missense variant Intron variant	Uncertain significance		(Campuzano et al., 2018)
Cardiac system and ion channels	TTN	NM_001267550.2	2: 178689852	c.31807G>A	V9359I	rs139790668	Missense variant Intron variant	Uncertain significance Likely benign Conflicting interpretations of pathogenicity		(Campuzano et al., 2018)
Cardiac system and ion channels	TTN	NA	2: 178672412	G>A,C	A10341G	rs375391365	Missense variant Intron variant	NA		(Campuzano et al., 2018)
Cardiac system and ion channels	TTN	NM_001267550.2	2: 178630881	c.44077C>T	R12125C	rs200445568	Missense variant	Uncertain significance Likely benign Conflicting interpretations of pathogenicity		(Campuzano et al., 2018)
Cardiac system and ion channels	TTN	NM_001267550.2	2: 178621625	c.45199G>A	D12499N	rs370904881	Missense variant	Uncertain significance		(Campuzano et al., 2018)
Cardiac system and ion channels	TTN	NA	NA	c.49331C>G	P16444R	NA	NA	NA		(Campuzano et al., 2018)
Cardiac system and ion channels	TTN	NM_001267550.2	2: 178591622	c.60197C>T	P17498L	rs750217838	Missense variant	Uncertain significance Not provided		(Campuzano et al., 2018)
Cardiac system and ion channels	TTN	NM_001267550.2	2: 178591459	c.60266T>C	V17521A	rs886039085	Missense variant	Uncertain significance		(Campuzano et al., 2018)
Cardiac system and ion channels	TTN	NA	NA	c.58166C>T	P19389L	NA	NA	NA		(Campuzano et al., 2018)
Cardiac system and ion channels	TTN	NM_001267550.2	2: 178582182	c.66187G>C	V19495L	rs768057735	Missense variant	Uncertain significance		(Campuzano et al., 2018)
Cardiac system and ion channels	TTN	NA	NA	c.67781G>C	S22594T	NA	NA	NA		(Campuzano et al., 2018)
Cardiac system and ion channels	TTN	NA	NA	c.68368C>G	L22790V	NA	NA	NA		(Campuzano et al., 2018)
Cardiac system and ion channels	TTN	NA	NA	c.70546G>G	V23516L	NA	NA	NA		(Campuzano et al., 2018)
Cardiac system and ion channels	TTN	NM_001267550.2	2: 178564593	c.81539T>C	I 24612T	rs182126530	Missense variant	Benign Likely benign Benign/likely benign		(Campuzano et al., 2018)
Cardiac system and ion channels	TTN	NA	NA	c.76241T>C	I25414T	NA	NA	NA		(Campuzano et al., 2018)
Cardiac system and ion channels	TTN	NM_001267550.2	2: 178561984	c.84148A>G	I25482V	NA	NA	NA		(Campuzano et al., 2018)
Cardiac system and ion channels	TTN	NM_001267550.2	2: 178560817	c.85315C>T	R25871W	rs757653038	Missense variant	Uncertain significance		(Campuzano et al., 2018)
Cardiac system and ion channels	TTN	NM_001267550.2	2: 178558449	c.87010G>A	G26436S	rs761251825	Missense variant	Uncertain significance		(Campuzano et al., 2018)
Cardiac system and ion channels	TTN	NM_001267550.2	2: 178554484	c.88863A>C	E27053D	rs750981091	Missense variant	Uncertain significance		(Campuzano et al., 2018)
Cardiac system and ion channels	TTN	NM_001267550.2	2: 178554127	c.88984G>A	G27094S	rs187460377	Missense variant	Uncertain significance Likely benign Conflicting interpretations of pathogenicity		(Campuzano et al., 2018)
Cardiac system and ion channels	TTN	NM_001267550.2	2: 178549838	c.91884A>T	R28060S	rs144922355	Missense variant Synonymous variant	Uncertain significance Benign Likely benign		(Campuzano et al., 2018)
Cardiac system and ion channels	TTN	NM_001267550.2	2: 178549335	c.92291C>A	T28196K	rs376537509	Missense variant	Uncertain significance		(Campuzano et al., 2018)
Cardiac system and ion channels	TTN	NM_001267550.2	2: 178546296	c.95035G>A	D29111N	rs116567963	Missense variant	Uncertain significance Benign		(Campuzano et al., 2018)
Cardiac system and ion channels	TTN	NM_001267550.2	2: 178534467	c.102148G>A	V31482I	NA	NA	NA		(Campuzano et al., 2018)
Cardiac system and ion channels	TTN	NA	NA	c.99566A>G	Y33189C	NA	NA	NA		(Campuzano et al., 2018)
Immune system and infection	C4	NA	NA	NA	Deletion of C4A	NA	NA	NA	5	(Opdal, Vege, Stave, & Rognum, 1999; Schneider et al., 1989)
Immune system and infection	C4	NA	NA	NA	Deletion of C4B	NA	NA	NA		(Keller et al., 1990; Opdal, Vege, et al., 1999; Schneider et al., 1989)
Immune system and infection	C4	NA	NA	NA	Duplication of C4B	NA	NA	NA		(Keller et al., 1990)
Immune system and infection	Factor V	NA	NA	c.1691G>A	NA	NA	NA	NA	5	(T. B. Larsen et al., 2000)
Immune system and infection	IFNG	NA	12: 68161231	G>A,C	NA	rs2069705	Upstream gene variant	NA	5	(Hafke, Schurmann, Rothamel, Dork, & Klintschar, 2019)
Immune system and infection	IFNG	NA	12: 68154443	T>A,C	NA	rs2069727	Downstream gene variant	NA		(Hafke et al., 2019)
Immune system and infection	IFNA8	NA	9: 21407376	A>G	NA	rs1330321	Upstream gene variant	NA	5	(Hafke et al., 2019)
Immune system and infection	IL-1	NA	2: 112779646	C>A	NA	rs17561	Missense variant	NA	4	(L. Ferrante, S. H. Opdal, A. Vege, & T. O. Rognum, 2010b)
Immune system and infection	IL-1b	NA	2: 112837290	A>G	NA	rs16944	Upstream gene variant	NA	4	(Ferrante et al., 2010b)
Immune system and infection	IL-10	NA	NA	c.592C>A	NA	rs1800872	Upstream gene variant Intron variant 5’UTR-variant Non-coding transcript variant	NA	5	(Korachi, Pravica, Barson, Hutchinson, & Drucker, 2004; Summers et al., 2000)
Immune system and infection	IL-10	NA	1: 206773552	-1082G>A	NA	rs1800896	Upstream gene variant Intron variant Non-coding transcript variant	NA		(Moscovis et al., 2004)
Immune system and infection	IL-10G	NA	NA		G21/G22[1]	NA	NA	NA	5	(Opdal, Opstad, Vege, & Rognum, 2003)
Immune system and infection	IL-1RN	NA	NA	T+2018C	NA	NA	NA	NA	5	(Highet, Berry, & Goldwater, 2010; Highet, Gibson, & Goldwater, 2010)
Immune system and infection	IL-6	NA	NA	-174GG	NA	NA	NA	NA	5	(Dashash, Pravica, Hutchinson, Barson, & Drucker, 2006)
Immune system and infection	IL-6	NA	NA	-176CG/CC	NA	NA	NA	NA		(Ferrante, Opdal, Vege, & Rognum, 2013)
Immune system and infection	IL-8	NA	4: 73740307	A>T	NA	rs4073	Upstream gene variant	NA	4	(L. Ferrante, S. H. Opdal, A. Vege, & T. Rognum, 2010a; Ferrante et al., 2013)
Immune system and infection	IL-8	NA	4: 73741338	C>T	NA	rs2227306	Intron variant Non-coding transcript variant	NA		(Ferrante et al., 2010a; Ferrante et al., 2013)
Immune system and infection	MBL2	NA	10: 52776791	T>C	NA	rs930506	NA	NA	4	(Fard et al., 2016)
Immune system and infection	MBL2	NA	10: 52769497	A>G	NA	rs1838065	Intron variant	NA		(Fard et al., 2016)
Immune system and infection	TNF alpha	NA	6: 31575324	c.-238G>A	NA	rs361525	Upstream gene variant Downstream gene variant	NA	4	(Ferrante, Opdal, Vege, & Rognum, 2008)
Immune system and infection	TNF alpha	NM_000594.3	6: 31575254	c.-308G>A	NA	rs1800629	Upstream gene variant Downstream gene variant	NA		(Ferrante et al., 2008)
Immune system and infection	TPSYL	NM_003309.4	6: 116278733	c.1098C>A	F366L	NA	NA	NA	5	(Hering et al., 2006)
Immune system and infection	VEGF	NA	NA	-1154AA/AG	NA	NA	NA	NA	5	(Dashash et al., 2006)
Metabolism	ApoE				E4 allele[4]				5	(Becher, Keeling, Bell, Wyatt, & McIntosh, 2008)
Metabolism	FMO3	NM_006894.4	NA	c.[472G>A;560T>C]	E158K	rs2266782	Missense variant Downstream gene variant Splice region variant Intron variant	Benign Pathogenic Likely pathogenic	4	(Poetsch, Czerwinski, Wingenfeld, Vennemann, & Bajanowski, 2010)
Metabolism	PYGM	NM_005609.4	11: 64759751	c.148C>T	R49*	rs116987552	Stop gained	Pathogenic	5	(Forsyth et al., 2007)
Metabolism	SLC37A4	NA	NA	c.259C>T	NA	NA	NA	NA	5	(el-Schahawi et al., 1997)
Mitochondrial DNA	MT-Co3	NA	MT: 9299	m.9299A>G	NA	NA			5	(Opdal, Vege, Egeland, Musse, & Rognum, 2002)
Mitochondrial DNA	MT-Co3	NA	MT: 9300	m.9300G>A	NA	NA				(Opdal et al., 2002)
Mitochondrial DNA	MT-ND1	NA	MT: 3308	m.3308T>C,G	NA	rs28358582	Start lost Stop gained	Likely benign Pathogenic	5	(Opdal, Rognum, Torgersen, & Vege, 1999; Opdal et al., 2002)
Mitochondrial DNA	MT-TG	NC_012920.1	MT: 10034	m.10034T>C	NA	NA			5	(Opdal et al., 2002)
Mitochondrial DNA	MT-TG	NC_012920.1	MT: 10042	m.10042A>T	NA	NA				(Opdal et al., 2002)
Mitochondrial DNA	MT-TG	NC_012920.1	MT: 10043	m.10043C>T	NA	NA				(Opdal et al., 2002)
Mitochondrial DNA	MT-TG	NA	MT: 10044	m.10044A>G	NA	rs41362547	Non-coding transcript exon variant	Pathogenic		(Opdal et al., 2002)
Mitochondrial DNA	MT-TL1	NA	MT: 3250	m.3250T>C	NA	rs199474664	Non-coding transcript exon variant	Pathogenic	5	(Ogle et al., 1997)
Mitochondrial DNA	MT-TL1	NA	MT: 3290	m.3290T>C	NA	rs199474665	Non-coding transcript exon variant	Pathogenic		(Opdal, Rognum, et al., 1999; Opdal et al., 2002)
Other	6p22	NA	NA	NA	240-kb duplication	NA	NA	NA	5	(Toruner et al., 2009)
Other	6p22	NA	NA	NA	1.9-Mb deletion	NA	NA	NA		(Toruner et al., 2009)
Other	ACTN2	NM_001103.3	1: 236739531	c.1106C>T	S396L	rs747400815	Missense variant Splice region variant Non-coding transcript exon variant 3’UTR-variant NMD-variant Intron variant	Uncertain significance Benign Likely benign	5	(Campuzano et al., 2018)
Other	ACTN2	NM_001103.3	1: 236751623	c.1810A>G	M604V	rs35997569	Missense variant Upstream gene variant Downstream gene variant Non-coding transcript exon variant 3’UTR-variant NMD-variant	Benign Likely benign		(Campuzano et al., 2018)
Other	AKAP9	NA	NA	c.6194T>C	M2065T	NA	NA	NA	5	(Campuzano et al., 2018)
Other	AKAP9	NA	NA	c.6806A>G	D2269G	NA	NA	NA		(Campuzano et al., 2018)
Other	AKAP9	NA	NA	c.7219G>C	E2407Q	NA	NA	NA		(Campuzano et al., 2018)
Other	ANK2	NA	4: 113357597	A>G	I2993M	rs112252825	Missense variant Intron variant Downstream gene variant Non-coding transcript variant 3’UTR-variant NMD-variant	NA	5	(Campuzano et al., 2018)
Other	ANK2	NA	NA	c.3439G>A	V3147M	NA	NA	NA		(Campuzano et al., 2018)
Other	ANK2	NM_001148.6	4: 113360843	c.10702C>T	R3568T	rs72556376	Missense variant Non-coding transcript exon variant 3’UTR-varaint Synonymous variant NMD-variant	Uncertain significance		(Campuzano et al., 2018)
Other	AQP4	NA	18: 26866562	c.419C>T	NA	rs2075575	Upstream gene variant	NA	4	(Opdal, Vege, Stray-Pedersen, & Rognum, 2010; Studer, Bartsch, & Haas, 2014a)
Other	AQP4	NA	18: 26866839	C>A,T[5]	NA	rs72878794	Upstream gene variant	NA		(Opdal et al., 2017)
Other	BAG3	NA	NA	c.31C>G	Q11E	NA	NA	NA	5	(Campuzano et al., 2018)
Other	BAG3	NM_004281.3	10:119669919	c.249C>A	H83Q	rs151331972	Missense variant Synonymous variant	Benign Uncertain significance		(Campuzano et al., 2018)
Other	CBL	NM_005188.3	11:119285378	c.1753C>T	R585C	rs187952822	Missense	Uncertain significance	5	(Campuzano et al., 2018)
Other	COL3A1	NA	NA	c.3209C>G	A1070G	NA	NA	NA	5	(Campuzano et al., 2018)
Other	CTNNA3	NA	NA	NA	Deletion of exon 11	NA	NA	NA	5	(Campuzano et al., 2018)
Other	CTNNA3	NA	10: 67219618	c.832G>A	D278N	rs143693772	Missense variant	NA		(Campuzano et al., 2018)
Other	CTNNA3	NA	10: 65988697	c.2260A>C	N754H	rs142752710	Non-coding transcript exon variant Missense variant	NA		(Campuzano et al., 2018)
Other	DMD	NM_004006.2	X: 32362931	c.5182C>T	R1728C	rs34102501	Missense variant Downstream gene variant Intron variant Non-coding transcript variant	Benign Benign/Likely benign	5	(Campuzano et al., 2018)
Other	DPP6	NA	7: 154868036	c.1564A>G	I522V	rs777968755	Missense variant Upstream gene variant Non-coding transcript exon variant	NA	5	(Campuzano et al., 2018)
Other	DSP	NA	6: 7584415	c.7153C>T	R2385C	rs755395467	Missense variant	NA	5	(Campuzano et al., 2018)
Other	EMD	NM_000117.2	X: 154381178	c.746A>G	E249G	rs781947413	Missense variant 3’UTR-variant NMD-variant Downstream gene variant Non-coding transcript exon variant	Uncertain significance Likely benign	5	(Campuzano et al., 2018)
Other	EYA4	NA	6: 133512987	c.1450C>T	R484C	rs868828420	Missense variant Downstream gene variant Non-coding transcript exon variant	NA	5	(Campuzano et al., 2018)
Other	FBN1	NM_000138.4	15: 48497397	c.2168-6G>A	NA	rs200924505	Splice region variant Intron variant	Likley benign	5	(Campuzano et al., 2018)
Other	FBN1	NM_000138.4	15: 48489999	c.2934C>G	D978E	rs138438849	Synonymous variant Intron variant NMD-variant Missense variant	Benign Uncertain significance Likely benign		(Campuzano et al., 2018)
Other	FBN1	NA	NA	c.6161A>G	Q2054R	NA	NA	NA		(Campuzano et al., 2018)
Other	FBN1	NA	NA	c.6854A>G	D2285G	NA	NA	NA		(Campuzano et al., 2018)
Other	FBN2	NA	NA	c.7480G>A	E2494K	NA	NA	NA	5	(Campuzano et al., 2018)
Other	TGFBR1	NM_004612.4	9: 99132622	c.457G>A	V153I	rs56014374	Intron variant Missense variant NMD-variant	Likely benign	5	(Campuzano et al., 2018)
Other	GSTM1	NA	NA	NA	Deletion	NA	NA	NA	5	(Filonzi et al., 2018)
Other	Hsp60	NA	NA	NA	RFLP	NA	NA	NA	5	(Rahim, Boyd, Ainslie Patrick, & Burdon, 1996)
Other	MAP2K1	NA	NA	c.637G>A	G213R	NA	NA	NA	5	(Campuzano et al., 2018)
Other	NF1	NM_000267.3	17: 31336481	c.6084+8C>T,G	NA	rs182709912	Splice region variant Intron variant Upstream gene variant NMD-variant Downstream gene variant	Benign Likely benign Benign/likely benign	5	(Campuzano et al., 2018)
Other	NF1	NM_000267.3	17: 31225243	c.1994C>T	S665F	rs145891889	Missense variant Downstream gene variant Non-coding transcript exon variant 3’UTR-variant NMD-variant	Benign Conflicting interpretations of pathogenicity Likely benign		(Campuzano et al., 2018)
Other	NOTCH1	NM_017617.5	9: 136511244	c.2495C>T	P823L	rs559917218	Non-coding transcript exon variant Missense variant	Likely benign Uncertain significance	5	(Campuzano et al., 2018)
Other	NOTCH1	NM_017617.5	9: 136496516	c.7223T>C	L2408P	rs767728582	Missense variant	Uncertain significance		(Campuzano et al., 2018)
Other	RAF1	NA	NA	c.1666C>G	Q556E	NA	NA	NA	5	(Campuzano et al., 2018)
Other	RIT1	NM_006912.6	1:155910878	c.-43-74G>A	R3K	rs730881012	Missense variant Splice region variant Intron variant Upstream gene variant Non-coding transcript variant NMD-variant 5’UTR-variant	Uncertain significance	5	(Campuzano et al., 2018)
Other	RIT1	NA	1:155910473	c.191C>T	P64L	rs747376042	Missense variant Non-coding transcript exon variant NMD-variant	NA		(Campuzano et al., 2018)
Other	SDHA	NM_004168.4	5: 218372	c.17G>A	G6D	rs187964306	Missense variant Non-coding transcript exon variant NMD-variant	Benign Likely benign Benign/likely benign	5	(Campuzano et al., 2018)
Other	SDHA	NM_004168.4	5: 223551	c.133G>A	A45T	rs140736646	Missense variant Non-coding transcript exon variant Upstream gene variant Synonymous variant NMD-variant	Uncertain significance Likely benign		(Campuzano et al., 2018)
Other	TP63	NA	NA	c.159G>C	E53D	NA	NA	NA	5	(Campuzano et al., 2018)
Serotonin, neurotransmitters and nervous system	BMP2	NA	NA	NA	S190R	NA	NA	NA	5	(Weese-Mayer et al., 2004)
Serotonin, neurotransmitters and nervous system	ECE1	NM_001397.3	1: 21247362	c.1022C>T	T341I	rs1076669	Missense variant Splice region variant Non-coding transcript exon variant		5	(Gray et al., 2019; Weese-Mayer et al., 2004)
Serotonin, neurotransmitters and nervous system	ECE1	NA	NA	NA	T354A	NA	NA	NA		(Gray et al., 2019; Weese-Mayer et al., 2004)
Serotonin, neurotransmitters and nervous system	ECE1	NM_001397.3	1:21220008	c.2260C>T	R754C	rs3026906	Missense variant Non-coding transcript exon variant	Pathogenic		(Campuzano et al., 2018)
Serotonin, neurotransmitters and nervous system	EN1	NA	NA	NA	T240I	NA	NA	NA	5	(Weese-Mayer et al., 2004)
Serotonin, neurotransmitters and nervous system	EN1	NA	NA	NA	T329K	NA	NA	NA		(Weese-Mayer et al., 2004)
Serotonin, neurotransmitters and nervous system	EDN1	NM_001955.5	6: 12296022	c.594G>T	K198N	rs5370	Missense variant	Benign Association	5	(Weese-Mayer et al., 2004)
Serotonin, neurotransmitters and nervous system	FEV	NA	NA	c.191_190insA	NA	NA	NA	NA	5	(Broadbelt et al., 2009; Rand, Berry-Kravis, Zhou, Fan, & Weese-Mayer, 2007)
Serotonin, neurotransmitters and nervous system	ADCYAP1	NA	18: 907709	A>G	NA	rs2856966	Non-coding transcript exon variant Missense variant Upstream gene variant	NA	5	(Cummings et al., 2009)
Serotonin, neurotransmitters and nervous system	PHOX2a	NA	NA	NA	T96K	NA	NA	NA	5	(Weese-Mayer et al., 2004)
Serotonin, neurotransmitters and nervous system	RET	NA	NA	NA	R12H	NA	NA	NA	5	(Weese-Mayer et al., 2004)
Serotonin, neurotransmitters and nervous system	RET	NM_020975.6	10: 43100551	c.166C>A	L56M	rs145633958	Missense variant Synonymous variant Upstream gene variant Intron variant NMD-variant	Benign Likely benign Benign/likely benign		(Weese-Mayer et al., 2004)
Serotonin, neurotransmitters and nervous system	RET	NM_020975.6	10: 43109124	c.1157C>T	A386V	rs115272158	Missense variant Downstream gene variant Intron variant NMD-variant	Uncertain significance Likely benign Not provided		(Weese-Mayer et al., 2004)
Serotonin, neurotransmitters and nervous system	RET	NM_020975.6	10: 43109220	c.1253G>A	R418Q	rs371731991	Missense variant Downstream gene variant Intron variant NMD-variant	Uncertain significance		(Weese-Mayer et al., 2004)
Serotonin, neurotransmitters and nervous system	RET	NM_020975.6	10: 43114671	c.2071G>A	G691S	rs1799939	Missense variant Downstream gene variant Intron variant NMD-variant 3’UTR-variant	Benign Likely benign Uncertain significance		(Weese-Mayer et al., 2004)
Serotonin, neurotransmitters and nervous system	RET	NA	NA	NA	K716T	NA	NA	NA		(Weese-Mayer et al., 2004)
Serotonin, neurotransmitters and nervous system	RET	NM_020975.4	NA	c.[1859G>T;2372A>T]	Y791F	rs77724903	Missense variant Downstream gene variant Intron variant NMD-variant 3’UTR-variant	Uncertain significance Conflicting interpretations of pathogenicity Pathogenic Likely pathogenic Likely benign Benign/likely benign		(Campuzano et al., 2018)
Serotonin, neurotransmitters and nervous system	SLC6A4	NA	17: 30217281	c.722G>A	R241Q	rs142505940	Missense variant	NA	4	(Campuzano et al., 2018)
Serotonin, neurotransmitters and nervous system	SLC6A4	NA	NA	NA	V524M	NA	NA	NA		(Gray et al., 2019)
Serotonin, neurotransmitters and nervous system	SLC6A4	NA	17: 30237328	T>C	L allele[2]	rs25531	Upstream gene variant	NA		(Lavezzi, Casale, Oneda, Weese-Mayer, & Matturri, 2009; Narita et al., 2001; Weese-Mayer, Berry-Kravis, et al., 2003; Weese-Mayer, Zhou, et al., 2003)
Serotonin, neurotransmitters and nervous system	SLC6A5	NM_004211.3	11: 20607010	c.683C>A	A228D	rs371265931	Missense NMD-variant	Uncertain significance	4	(Gray et al., 2019)
Serotonin, neurotransmitters and nervous system	TH	NA	NA	NA	9.3 allele[3]	NA	NA	NA	4	(Klintschar, Reichenpfader, & Saternus, 2008; Studer, Bartsch, & Haas, 2014b)
Serotonin, neurotransmitters and nervous system	TLX3	NA	NA	NA	R51H	NA	NA	NA	5	(Weese-Mayer et al., 2004)
Serotonin, neurotransmitters and nervous system	TLX3	NA	NA	NA	P66S	NA	NA	NA		(Weese-Mayer et al., 2004)
							Intron variant

## Sheet: S2
S2: Gene Scoring Criteria
Category	Criteria
1	SIDS defined according to the San Diego definition of 2004 or a matching local definition.
	>200 cases.
	Autopsy in consistency with International SIDS Autopsy Protocol.
	Rigorous statistical comparison.
	Controls are at least in equal numbers to cases, ancestry and age matched and healthy.
	Evidence from human genetics with genome-wide statistical significance and independently replicated.
2	Did not meet all category 1 criteria.
	SIDS defined according to the San Diego definition of 2004 or a matching local definition.
	> 100 cases.
	Autopsy in consistency with International SIDS Autopsy Protocol.
	Rigorous statistical comparison.
	Controls are at least in equal numbers to cases, ancestry and age matched and healthy.
	Evidence from human genetics with genome-wide statistical significance and independently replicated.
3	SIDS defined according to the San Diego definition of 2004 or a matching local definition.
	> 100 cases.
	Autopsy in consistency with International SIDS Autopsy Protocol.
	Rigorous statistical comparison.
	Controls are at least in equal numbers to cases, ancestry and age matched and healthy.
	Evidence from human genetics with candidate gene approach and at least two supporting lines of evidence.
4	Did not meet all category 3 criteria.
	SIDS defined according to the San Diego definition of 2004 or a matching local definition.
	> 100 cases.
	Autopsy in consistency with International SIDS Autopsy Protocol.
	Good statistical comparison attempted.
	Controls are at least in equal numbers to cases, ancestry and age matched and healthy.
	Evidence from human genetics with candidate gene approach and at least one line of supporting evidence.
5	SIDS not defined according to the San Diego definition of 2004 or a matching local definition.
	< 100 cases.
	Autopsy not in consistency with International SIDS Autopsy Protocol.
	Statistical comparison not rigorous.
	Controls are not present or not age- and ancestry matched.
	Little or contradictory evidence from human genetics using a candidate-gene or genome-wide approach.
6	Evidence from animal studies

## Sheet: S3.1
S6.1: Network analysis - Cardiac associate dgenes

## Sheet: S3.2
S6.2: Network analysis - Random geneset C4

## Sheet: S3.3
S6.3: Network analysis - Random geneset C5

## Sheet: S4.1
S4.1: Variant effect predictor, VEP - SIDS candidate genes
#Uploaded_variation	Location	Allele	Consequence	IMPACT	SYMBOL	Gene	Feature_type	Feature	BIOTYPE	EXON	INTRON	HGVSc	HGVSp	cDNA_position	CDS_position	Protein_position	Amino_acids	Codons	Existing_variation	DISTANCE	STRAND	FLAGS	SYMBOL_SOURCE	HGNC_ID	MANE	TSL	APPRIS	SIFT	PolyPhen	AF	CLIN_SIG	SOMATIC	PHENO	PUBMED	MOTIF_NAME	MOTIF_POS	HIGH_INF_POS	MOTIF_SCORE_CHANGE
rs142116829	1:11847602-11847602	G	downstream_gene_variant	MODIFIER	CLCN6	ENSG00000011021	Transcript	ENST00000312413.10	protein_coding	-	-	-	-	-	-	-	-	-	rs142116829	4459	1	-	HGNC	HGNC:2024	-	2	-	-	-	0.0016	likely_benign,benign	-	1	-	-	-	-	-
rs142116829	1:11847602-11847602	T	downstream_gene_variant	MODIFIER	CLCN6	ENSG00000011021	Transcript	ENST00000312413.10	protein_coding	-	-	-	-	-	-	-	-	-	rs142116829	4459	1	-	HGNC	HGNC:2024	-	2	-	-	-	-	-	-	1	-	-	-	-	-
rs142116829	1:11847602-11847602	G	downstream_gene_variant	MODIFIER	CLCN6	ENSG00000011021	Transcript	ENST00000346436.11	protein_coding	-	-	-	-	-	-	-	-	-	rs142116829	4472	1	-	HGNC	HGNC:2024	-	1	P1	-	-	0.0016	likely_benign,benign	-	1	-	-	-	-	-
rs142116829	1:11847602-11847602	T	downstream_gene_variant	MODIFIER	CLCN6	ENSG00000011021	Transcript	ENST00000346436.11	protein_coding	-	-	-	-	-	-	-	-	-	rs142116829	4472	1	-	HGNC	HGNC:2024	-	1	P1	-	-	-	-	-	1	-	-	-	-	-
rs142116829	1:11847602-11847602	G	intron_variant	MODIFIER	NPPA	ENSG00000175206	Transcript	ENST00000376476.1	protein_coding	-	1/2	-	-	-	-	-	-	-	rs142116829	-	-1	-	HGNC	HGNC:7939	-	3	-	-	-	0.0016	likely_benign,benign	-	1	-	-	-	-	-
rs142116829	1:11847602-11847602	T	intron_variant	MODIFIER	NPPA	ENSG00000175206	Transcript	ENST00000376476.1	protein_coding	-	1/2	-	-	-	-	-	-	-	rs142116829	-	-1	-	HGNC	HGNC:7939	-	3	-	-	-	-	-	-	1	-	-	-	-	-
rs142116829	1:11847602-11847602	G	missense_variant	MODERATE	NPPA	ENSG00000175206	Transcript	ENST00000376480.7	protein_coding	1/3	-	-	-	182	83	28	M/T	aTg/aCg	rs142116829	-	-1	-	HGNC	HGNC:7939	NM_006172.4	1	P2	deleterious(0.01)	benign(0.003)	0.0016	likely_benign,benign	-	1	-	-	-	-	-
rs142116829	1:11847602-11847602	T	missense_variant	MODERATE	NPPA	ENSG00000175206	Transcript	ENST00000376480.7	protein_coding	1/3	-	-	-	182	83	28	M/K	aTg/aAg	rs142116829	-	-1	-	HGNC	HGNC:7939	NM_006172.4	1	P2	deleterious(0)	benign(0.014)	-	-	-	1	-	-	-	-	-
rs142116829	1:11847602-11847602	G	3_prime_UTR_variant,NMD_transcript_variant	MODIFIER	CLCN6	ENSG00000011021	Transcript	ENST00000400892.3	nonsense_mediated_decay	27/27	-	-	-	3516	-	-	-	-	rs142116829	-	1	-	HGNC	HGNC:2024	-	3	-	-	-	0.0016	likely_benign,benign	-	1	-	-	-	-	-
rs142116829	1:11847602-11847602	T	3_prime_UTR_variant,NMD_transcript_variant	MODIFIER	CLCN6	ENSG00000011021	Transcript	ENST00000400892.3	nonsense_mediated_decay	27/27	-	-	-	3516	-	-	-	-	rs142116829	-	1	-	HGNC	HGNC:2024	-	3	-	-	-	-	-	-	1	-	-	-	-	-
rs142116829	1:11847602-11847602	G	non_coding_transcript_exon_variant	MODIFIER	CLCN6	ENSG00000011021	Transcript	ENST00000446542.5	retained_intron	4/4	-	-	-	950	-	-	-	-	rs142116829	-	1	-	HGNC	HGNC:2024	-	1	-	-	-	0.0016	likely_benign,benign	-	1	-	-	-	-	-
rs142116829	1:11847602-11847602	T	non_coding_transcript_exon_variant	MODIFIER	CLCN6	ENSG00000011021	Transcript	ENST00000446542.5	retained_intron	4/4	-	-	-	950	-	-	-	-	rs142116829	-	1	-	HGNC	HGNC:2024	-	1	-	-	-	-	-	-	1	-	-	-	-	-
rs142116829	1:11847602-11847602	G	missense_variant	MODERATE	NPPA	ENSG00000175206	Transcript	ENST00000610706.1	protein_coding	1/4	-	-	-	182	83	28	M/T	aTg/aCg	rs142116829	-	-1	-	HGNC	HGNC:7939	-	5	A1	deleterious(0.01)	benign(0.003)	0.0016	likely_benign,benign	-	1	-	-	-	-	-
rs142116829	1:11847602-11847602	T	missense_variant	MODERATE	NPPA	ENSG00000175206	Transcript	ENST00000610706.1	protein_coding	1/4	-	-	-	182	83	28	M/K	aTg/aAg	rs142116829	-	-1	-	HGNC	HGNC:7939	-	5	A1	deleterious(0)	benign(0.014)	-	-	-	1	-	-	-	-	-
rs142116829	1:11847602-11847602	G	downstream_gene_variant	MODIFIER	AL021155.1	ENSG00000275915	Transcript	ENST00000617059.1	misc_RNA	-	-	-	-	-	-	-	-	-	rs142116829	53	1	-	Clone_based_ensembl_gene	-	-	-	-	-	-	0.0016	likely_benign,benign	-	1	-	-	-	-	-
rs142116829	1:11847602-11847602	T	downstream_gene_variant	MODIFIER	AL021155.1	ENSG00000275915	Transcript	ENST00000617059.1	misc_RNA	-	-	-	-	-	-	-	-	-	rs142116829	53	1	-	Clone_based_ensembl_gene	-	-	-	-	-	-	-	-	-	1	-	-	-	-	-
rs142116829	1:11847602-11847602	G	downstream_gene_variant	MODIFIER	AL021155.3	ENSG00000278852	Transcript	ENST00000618496.1	misc_RNA	-	-	-	-	-	-	-	-	-	rs142116829	1905	1	-	Clone_based_ensembl_gene	-	-	-	-	-	-	0.0016	likely_benign,benign	-	1	-	-	-	-	-
rs142116829	1:11847602-11847602	T	downstream_gene_variant	MODIFIER	AL021155.3	ENSG00000278852	Transcript	ENST00000618496.1	misc_RNA	-	-	-	-	-	-	-	-	-	rs142116829	1905	1	-	Clone_based_ensembl_gene	-	-	-	-	-	-	-	-	-	1	-	-	-	-	-
rs142116829	1:11847602-11847602	G	downstream_gene_variant	MODIFIER	AL021155.2	ENSG00000276470	Transcript	ENST00000622391.1	misc_RNA	-	-	-	-	-	-	-	-	-	rs142116829	3618	1	-	Clone_based_ensembl_gene	-	-	-	-	-	-	0.0016	likely_benign,benign	-	1	-	-	-	-	-
rs142116829	1:11847602-11847602	T	downstream_gene_variant	MODIFIER	AL021155.2	ENSG00000276470	Transcript	ENST00000622391.1	misc_RNA	-	-	-	-	-	-	-	-	-	rs142116829	3618	1	-	Clone_based_ensembl_gene	-	-	-	-	-	-	-	-	-	1	-	-	-	-	-
rs3026906	1:21220008-21220008	A	missense_variant	MODERATE	ECE1	ENSG00000117298	Transcript	ENST00000264205.10	protein_coding	18/18	-	-	-	2310	2251	751	R/C	Cgc/Tgc	rs3026906,CM990501	-	-1	-	HGNC	HGNC:3146	-	1	-	deleterious(0.02)	possibly_damaging(0.569)	-	pathogenic	-	1,1	8530372,9915973	-	-	-	-
rs3026906	1:21220008-21220008	A	missense_variant	MODERATE	ECE1	ENSG00000117298	Transcript	ENST00000357071.8	protein_coding	17/17	-	-	-	2339	2224	742	R/C	Cgc/Tgc	rs3026906,CM990501	-	-1	-	HGNC	HGNC:3146	-	1	-	deleterious(0.02)	benign(0.441)	-	pathogenic	-	1,1	8530372,9915973	-	-	-	-
rs3026906	1:21220008-21220008	A	missense_variant	MODERATE	ECE1	ENSG00000117298	Transcript	ENST00000374893.11	protein_coding	19/19	-	-	-	2309	2260	754	R/C	Cgc/Tgc	rs3026906,CM990501	-	-1	-	HGNC	HGNC:3146	NM_001397.3	1	P3	deleterious(0.02)	benign(0.268)	-	pathogenic	-	1,1	8530372,9915973	-	-	-	-
rs3026906	1:21220008-21220008	A	missense_variant	MODERATE	ECE1	ENSG00000117298	Transcript	ENST00000415912.6	protein_coding	19/19	-	-	-	2338	2212	738	R/C	Cgc/Tgc	rs3026906,CM990501	-	-1	-	HGNC	HGNC:3146	-	1	A1	deleterious(0.02)	possibly_damaging(0.577)	-	pathogenic	-	1,1	8530372,9915973	-	-	-	-
rs3026906	1:21220008-21220008	A	missense_variant	MODERATE	ECE1	ENSG00000117298	Transcript	ENST00000436918.6	protein_coding	18/18	-	-	-	2214	2164	722	R/C	Cgc/Tgc	rs3026906,CM990501	-	-1	-	HGNC	HGNC:3146	-	2	-	deleterious(0.02)	benign(0.289)	-	pathogenic	-	1,1	8530372,9915973	-	-	-	-
rs3026906	1:21220008-21220008	A	non_coding_transcript_exon_variant	MODIFIER	ECE1	ENSG00000117298	Transcript	ENST00000531334.1	retained_intron	2/2	-	-	-	459	-	-	-	-	rs3026906,CM990501	-	-1	-	HGNC	HGNC:3146	-	2	-	-	-	-	pathogenic	-	1,1	8530372,9915973	-	-	-	-
rs3026906	1:21220008-21220008	A	missense_variant	MODERATE	ECE1	ENSG00000117298	Transcript	ENST00000649812.1	protein_coding	19/20	-	-	-	2406	2212	738	R/C	Cgc/Tgc	rs3026906,CM990501	-	-1	-	HGNC	HGNC:3146	-	-	-	deleterious(0.03)	possibly_damaging(0.625)	-	pathogenic	-	1,1	8530372,9915973	-	-	-	-
rs1076669	1:21247362-21247362	A	missense_variant,splice_region_variant	MODERATE	ECE1	ENSG00000117298	Transcript	ENST00000264205.10	protein_coding	8/18	-	-	-	1072	1013	338	T/I	aCc/aTc	rs1076669	-	-1	-	HGNC	HGNC:3146	-	1	-	tolerated(0.14)	benign(0.01)	0.0285	benign	-	1	25741868,26437850	-	-	-	-
rs1076669	1:21247362-21247362	A	missense_variant,splice_region_variant	MODERATE	ECE1	ENSG00000117298	Transcript	ENST00000357071.8	protein_coding	7/17	-	-	-	1101	986	329	T/I	aCc/aTc	rs1076669	-	-1	-	HGNC	HGNC:3146	-	1	-	tolerated(0.14)	benign(0.006)	0.0285	benign	-	1	25741868,26437850	-	-	-	-
rs1076669	1:21247362-21247362	A	missense_variant,splice_region_variant	MODERATE	ECE1	ENSG00000117298	Transcript	ENST00000374893.11	protein_coding	9/19	-	-	-	1071	1022	341	T/I	aCc/aTc	rs1076669	-	-1	-	HGNC	HGNC:3146	NM_001397.3	1	P3	tolerated(0.15)	benign(0.025)	0.0285	benign	-	1	25741868,26437850	-	-	-	-
rs1076669	1:21247362-21247362	A	missense_variant,splice_region_variant	MODERATE	ECE1	ENSG00000117298	Transcript	ENST00000415912.6	protein_coding	9/19	-	-	-	1100	974	325	T/I	aCc/aTc	rs1076669	-	-1	-	HGNC	HGNC:3146	-	1	A1	tolerated(0.14)	benign(0.017)	0.0285	benign	-	1	25741868,26437850	-	-	-	-
rs1076669	1:21247362-21247362	A	missense_variant,splice_region_variant	MODERATE	ECE1	ENSG00000117298	Transcript	ENST00000436918.6	protein_coding	9/18	-	-	-	1072	1022	341	T/I	aCc/aTc	rs1076669	-	-1	-	HGNC	HGNC:3146	-	2	-	tolerated(0.16)	benign(0.062)	0.0285	benign	-	1	25741868,26437850	-	-	-	-
rs1076669	1:21247362-21247362	A	splice_region_variant,non_coding_transcript_exon_variant	LOW	ECE1	ENSG00000117298	Transcript	ENST00000526194.5	retained_intron	9/14	-	-	-	1071	-	-	-	-	rs1076669	-	-1	-	HGNC	HGNC:3146	-	1	-	-	-	0.0285	benign	-	1	25741868,26437850	-	-	-	-
rs1076669	1:21247362-21247362	A	splice_region_variant,non_coding_transcript_exon_variant	LOW	ECE1	ENSG00000117298	Transcript	ENST00000528294.1	processed_transcript	3/5	-	-	-	224	-	-	-	-	rs1076669	-	-1	-	HGNC	HGNC:3146	-	4	-	-	-	0.0285	benign	-	1	25741868,26437850	-	-	-	-
rs1076669	1:21247362-21247362	A	missense_variant,splice_region_variant	MODERATE	ECE1	ENSG00000117298	Transcript	ENST00000649812.1	protein_coding	9/20	-	-	-	1168	974	325	T/I	aCc/aTc	rs1076669	-	-1	-	HGNC	HGNC:3146	-	-	-	tolerated(0.15)	benign(0.27)	0.0285	benign	-	1	25741868,26437850	-	-	-	-
rs747376042	1:155910473-155910473	A	downstream_gene_variant	MODIFIER	KHDC4	ENSG00000132680	Transcript	ENST00000368320.7	protein_coding	-	-	-	-	-	-	-	-	-	rs747376042	2572	-1	-	HGNC	HGNC:29145	-	1	-	-	-	-	-	-	-	-	-	-	-	-
rs747376042	1:155910473-155910473	A	downstream_gene_variant	MODIFIER	KHDC4	ENSG00000132680	Transcript	ENST00000368321.8	protein_coding	-	-	-	-	-	-	-	-	-	rs747376042	2572	-1	-	HGNC	HGNC:29145	NM_014949.4	1	P1	-	-	-	-	-	-	-	-	-	-	-
rs747376042	1:155910473-155910473	A	missense_variant	MODERATE	RIT1	ENSG00000143622	Transcript	ENST00000368322.7	protein_coding	3/6	-	-	-	221	191	64	P/L	cCa/cTa	rs747376042	-	-1	-	HGNC	HGNC:10023	-	3	-	tolerated(0.36)	benign(0.193)	-	-	-	-	-	-	-	-	-
rs747376042	1:155910473-155910473	A	missense_variant	MODERATE	RIT1	ENSG00000143622	Transcript	ENST00000368323.8	protein_coding	3/6	-	-	-	290	140	47	P/L	cCa/cTa	rs747376042	-	-1	-	HGNC	HGNC:10023	NM_006912.6	1	P2	tolerated(0.41)	benign(0.012)	-	-	-	-	-	-	-	-	-
rs747376042	1:155910473-155910473	A	missense_variant,NMD_transcript_variant	MODERATE	RIT1	ENSG00000143622	Transcript	ENST00000461050.5	nonsense_mediated_decay	3/7	-	-	-	285	140	47	P/L	cCa/cTa	rs747376042	-	-1	-	HGNC	HGNC:10023	-	5	-	tolerated(0.28)	probably_damaging(0.999)	-	-	-	-	-	-	-	-	-
rs747376042	1:155910473-155910473	A	non_coding_transcript_exon_variant	MODIFIER	RIT1	ENSG00000143622	Transcript	ENST00000462687.1	retained_intron	2/2	-	-	-	170	-	-	-	-	rs747376042	-	-1	-	HGNC	HGNC:10023	-	3	-	-	-	-	-	-	-	-	-	-	-	-
rs747376042	1:155910473-155910473	A	downstream_gene_variant	MODIFIER	KHDC4	ENSG00000132680	Transcript	ENST00000478002.5	processed_transcript	-	-	-	-	-	-	-	-	-	rs747376042	3639	-1	-	HGNC	HGNC:29145	-	5	-	-	-	-	-	-	-	-	-	-	-	-
rs747376042	1:155910473-155910473	A	missense_variant	MODERATE	RIT1	ENSG00000143622	Transcript	ENST00000539040.5	protein_coding	2/5	-	-	-	194	32	11	P/L	cCa/cTa	rs747376042	-	-1	-	HGNC	HGNC:10023	-	2	-	tolerated(0.31)	benign(0.012)	-	-	-	-	-	-	-	-	-
rs747376042	1:155910473-155910473	A	missense_variant	MODERATE	RIT1	ENSG00000143622	Transcript	ENST00000609492.1	protein_coding	2/5	-	-	-	260	140	47	P/L	cCa/cTa	rs747376042	-	-1	cds_end_NF	HGNC	HGNC:10023	-	1	-	tolerated(0.29)	benign(0.012)	-	-	-	-	-	-	-	-	-
rs747376042	1:155910473-155910473	A	non_coding_transcript_exon_variant	MODIFIER	RIT1	ENSG00000143622	Transcript	ENST00000650659.1	retained_intron	3/4	-	-	-	322	-	-	-	-	rs747376042	-	-1	-	HGNC	HGNC:10023	-	-	-	-	-	-	-	-	-	-	-	-	-	-
rs747376042	1:155910473-155910473	A	missense_variant	MODERATE	RIT1	ENSG00000143622	Transcript	ENST00000651833.1	protein_coding	3/5	-	-	-	293	140	47	P/L	cCa/cTa	rs747376042	-	-1	cds_end_NF	HGNC	HGNC:10023	-	-	-	tolerated(0.34)	benign(0.012)	-	-	-	-	-	-	-	-	-
rs747376042	1:155910473-155910473	A	missense_variant	MODERATE	RIT1	ENSG00000143622	Transcript	ENST00000651853.1	protein_coding	3/7	-	-	-	345	140	47	P/L	cCa/cTa	rs747376042	-	-1	-	HGNC	HGNC:10023	-	-	A1	tolerated(0.41)	benign(0)	-	-	-	-	-	-	-	-	-
rs747376042	1:155910473-155910473	A	regulatory_region_variant	MODIFIER	-	-	RegulatoryFeature	ENSR00000014120	-	-	-	-	-	-	-	-	-	-	rs747376042	-	-	-	-	-	-	-	-	-	-	-	-	-	-	-	-	-	-	-
rs730881012	1:155910878-155910878	T	downstream_gene_variant	MODIFIER	KHDC4	ENSG00000132680	Transcript	ENST00000368320.7	protein_coding	-	-	-	-	-	-	-	-	-	rs730881012	2167	-1	-	HGNC	HGNC:29145	-	1	-	-	-	-	uncertain_significance	-	1	-	-	-	-	-
rs730881012	1:155910878-155910878	T	downstream_gene_variant	MODIFIER	KHDC4	ENSG00000132680	Transcript	ENST00000368321.8	protein_coding	-	-	-	-	-	-	-	-	-	rs730881012	2167	-1	-	HGNC	HGNC:29145	NM_014949.4	1	P1	-	-	-	uncertain_significance	-	1	-	-	-	-	-
rs730881012	1:155910878-155910878	T	missense_variant,splice_region_variant	MODERATE	RIT1	ENSG00000143622	Transcript	ENST00000368322.7	protein_coding	1/6	-	-	-	38	8	3	R/K	aGg/aAg	rs730881012	-	-1	-	HGNC	HGNC:10023	-	3	-	tolerated_low_confidence(0.78)	benign(0.069)	-	uncertain_significance	-	1	-	-	-	-	-
rs730881012	1:155910878-155910878	T	intron_variant	MODIFIER	RIT1	ENSG00000143622	Transcript	ENST00000368323.8	protein_coding	-	1/5	-	-	-	-	-	-	-	rs730881012	-	-1	-	HGNC	HGNC:10023	NM_006912.6	1	P2	-	-	-	uncertain_significance	-	1	-	-	-	-	-
rs730881012	1:155910878-155910878	T	intron_variant,NMD_transcript_variant	MODIFIER	RIT1	ENSG00000143622	Transcript	ENST00000461050.5	nonsense_mediated_decay	-	1/6	-	-	-	-	-	-	-	rs730881012	-	-1	-	HGNC	HGNC:10023	-	5	-	-	-	-	uncertain_significance	-	1	-	-	-	-	-
rs730881012	1:155910878-155910878	T	upstream_gene_variant	MODIFIER	RIT1	ENSG00000143622	Transcript	ENST00000462687.1	retained_intron	-	-	-	-	-	-	-	-	-	rs730881012	87	-1	-	HGNC	HGNC:10023	-	3	-	-	-	-	uncertain_significance	-	1	-	-	-	-	-
rs730881012	1:155910878-155910878	T	downstream_gene_variant	MODIFIER	KHDC4	ENSG00000132680	Transcript	ENST00000465953.1	processed_transcript	-	-	-	-	-	-	-	-	-	rs730881012	4786	-1	-	HGNC	HGNC:29145	-	3	-	-	-	-	uncertain_significance	-	1	-	-	-	-	-
rs730881012	1:155910878-155910878	T	downstream_gene_variant	MODIFIER	KHDC4	ENSG00000132680	Transcript	ENST00000466520.1	processed_transcript	-	-	-	-	-	-	-	-	-	rs730881012	4699	-1	-	HGNC	HGNC:29145	-	3	-	-	-	-	uncertain_significance	-	1	-	-	-	-	-
rs730881012	1:155910878-155910878	T	downstream_gene_variant	MODIFIER	KHDC4	ENSG00000132680	Transcript	ENST00000478002.5	processed_transcript	-	-	-	-	-	-	-	-	-	rs730881012	3234	-1	-	HGNC	HGNC:29145	-	5	-	-	-	-	uncertain_significance	-	1	-	-	-	-	-
rs730881012	1:155910878-155910878	T	intron_variant	MODIFIER	RIT1	ENSG00000143622	Transcript	ENST00000539040.5	protein_coding	-	1/4	-	-	-	-	-	-	-	rs730881012	-	-1	-	HGNC	HGNC:10023	-	2	-	-	-	-	uncertain_significance	-	1	-	-	-	-	-
rs730881012	1:155910878-155910878	T	5_prime_UTR_variant	MODIFIER	RIT1	ENSG00000143622	Transcript	ENST00000609492.1	protein_coding	1/5	-	-	-	4	-	-	-	-	rs730881012	-	-1	cds_end_NF	HGNC	HGNC:10023	-	1	-	-	-	-	uncertain_significance	-	1	-	-	-	-	-
rs730881012	1:155910878-155910878	T	intron_variant,non_coding_transcript_variant	MODIFIER	RIT1	ENSG00000143622	Transcript	ENST00000650659.1	retained_intron	-	1/3	-	-	-	-	-	-	-	rs730881012	-	-1	-	HGNC	HGNC:10023	-	-	-	-	-	-	uncertain_significance	-	1	-	-	-	-	-
rs730881012	1:155910878-155910878	T	intron_variant	MODIFIER	RIT1	ENSG00000143622	Transcript	ENST00000651833.1	protein_coding	-	1/4	-	-	-	-	-	-	-	rs730881012	-	-1	cds_end_NF	HGNC	HGNC:10023	-	-	-	-	-	-	uncertain_significance	-	1	-	-	-	-	-
rs730881012	1:155910878-155910878	T	intron_variant	MODIFIER	RIT1	ENSG00000143622	Transcript	ENST00000651853.1	protein_coding	-	1/6	-	-	-	-	-	-	-	rs730881012	-	-1	-	HGNC	HGNC:10023	-	-	A1	-	-	-	uncertain_significance	-	1	-	-	-	-	-
rs730881012	1:155910878-155910878	T	regulatory_region_variant	MODIFIER	-	-	RegulatoryFeature	ENSR00000014120	-	-	-	-	-	-	-	-	-	-	rs730881012	-	-	-	-	-	-	-	-	-	-	-	uncertain_significance	-	1	-	-	-	-	-
rs17375748	1:160040361-160040361	G	intron_variant	MODIFIER	KCNJ10	ENSG00000177807	Transcript	ENST00000509700.2	protein_coding	-	1/1	-	-	-	-	-	-	-	rs17375748	-	-1	cds_start_NF	HGNC	HGNC:6256	-	5	-	-	-	-	-	-	-	28520217	-	-	-	-
rs17375748	1:160040361-160040361	T	intron_variant	MODIFIER	KCNJ10	ENSG00000177807	Transcript	ENST00000509700.2	protein_coding	-	1/1	-	-	-	-	-	-	-	rs17375748	-	-1	cds_start_NF	HGNC	HGNC:6256	-	5	-	-	-	0.0244	-	-	-	28520217	-	-	-	-
rs17375748	1:160040361-160040361	G	intron_variant,non_coding_transcript_variant	MODIFIER	KCNJ10	ENSG00000177807	Transcript	ENST00000636689.1	processed_transcript	-	1/1	-	-	-	-	-	-	-	rs17375748	-	-1	-	HGNC	HGNC:6256	-	5	-	-	-	-	-	-	-	28520217	-	-	-	-
rs17375748	1:160040361-160040361	T	intron_variant,non_coding_transcript_variant	MODIFIER	KCNJ10	ENSG00000177807	Transcript	ENST00000636689.1	processed_transcript	-	1/1	-	-	-	-	-	-	-	rs17375748	-	-1	-	HGNC	HGNC:6256	-	5	-	-	-	0.0244	-	-	-	28520217	-	-	-	-
rs17375748	1:160040361-160040361	G	intron_variant	MODIFIER	KCNJ10	ENSG00000177807	Transcript	ENST00000637644.1	protein_coding	-	2/2	-	-	-	-	-	-	-	rs17375748	-	-1	-	HGNC	HGNC:6256	-	5	-	-	-	-	-	-	-	28520217	-	-	-	-
rs17375748	1:160040361-160040361	T	intron_variant	MODIFIER	KCNJ10	ENSG00000177807	Transcript	ENST00000637644.1	protein_coding	-	2/2	-	-	-	-	-	-	-	rs17375748	-	-1	-	HGNC	HGNC:6256	-	5	-	-	-	0.0244	-	-	-	28520217	-	-	-	-
rs17375748	1:160040361-160040361	G	3_prime_UTR_variant	MODIFIER	KCNJ10	ENSG00000177807	Transcript	ENST00000638728.1	protein_coding	3/3	-	-	-	2323	-	-	-	-	rs17375748	-	-1	-	HGNC	HGNC:6256	-	5	P1	-	-	-	-	-	-	28520217	-	-	-	-
rs17375748	1:160040361-160040361	T	3_prime_UTR_variant	MODIFIER	KCNJ10	ENSG00000177807	Transcript	ENST00000638728.1	protein_coding	3/3	-	-	-	2323	-	-	-	-	rs17375748	-	-1	-	HGNC	HGNC:6256	-	5	P1	-	-	0.0244	-	-	-	28520217	-	-	-	-
rs17375748	1:160040361-160040361	G	3_prime_UTR_variant,NMD_transcript_variant	MODIFIER	KCNJ10	ENSG00000177807	Transcript	ENST00000638840.1	nonsense_mediated_decay	2/2	-	-	-	1160	-	-	-	-	rs17375748	-	-1	cds_start_NF	HGNC	HGNC:6256	-	5	-	-	-	-	-	-	-	28520217	-	-	-	-
rs17375748	1:160040361-160040361	T	3_prime_UTR_variant,NMD_transcript_variant	MODIFIER	KCNJ10	ENSG00000177807	Transcript	ENST00000638840.1	nonsense_mediated_decay	2/2	-	-	-	1160	-	-	-	-	rs17375748	-	-1	cds_start_NF	HGNC	HGNC:6256	-	5	-	-	-	0.0244	-	-	-	28520217	-	-	-	-
rs17375748	1:160040361-160040361	G	3_prime_UTR_variant	MODIFIER	KCNJ10	ENSG00000177807	Transcript	ENST00000638868.1	protein_coding	3/3	-	-	-	2375	-	-	-	-	rs17375748	-	-1	-	HGNC	HGNC:6256	-	5	P1	-	-	-	-	-	-	28520217	-	-	-	-
rs17375748	1:160040361-160040361	T	3_prime_UTR_variant	MODIFIER	KCNJ10	ENSG00000177807	Transcript	ENST00000638868.1	protein_coding	3/3	-	-	-	2375	-	-	-	-	rs17375748	-	-1	-	HGNC	HGNC:6256	-	5	P1	-	-	0.0244	-	-	-	28520217	-	-	-	-
rs17375748	1:160040361-160040361	G	intron_variant	MODIFIER	KCNJ10	ENSG00000177807	Transcript	ENST00000639408.1	protein_coding	-	3/3	-	-	-	-	-	-	-	rs17375748	-	-1	-	HGNC	HGNC:6256	-	5	-	-	-	-	-	-	-	28520217	-	-	-	-
rs17375748	1:160040361-160040361	T	intron_variant	MODIFIER	KCNJ10	ENSG00000177807	Transcript	ENST00000639408.1	protein_coding	-	3/3	-	-	-	-	-	-	-	rs17375748	-	-1	-	HGNC	HGNC:6256	-	5	-	-	-	0.0244	-	-	-	28520217	-	-	-	-
rs17375748	1:160040361-160040361	G	3_prime_UTR_variant	MODIFIER	KCNJ10	ENSG00000177807	Transcript	ENST00000640017.1	protein_coding	2/2	-	-	-	910	-	-	-	-	rs17375748	-	-1	cds_start_NF	HGNC	HGNC:6256	-	2	-	-	-	-	-	-	-	28520217	-	-	-	-
rs17375748	1:160040361-160040361	T	3_prime_UTR_variant	MODIFIER	KCNJ10	ENSG00000177807	Transcript	ENST00000640017.1	protein_coding	2/2	-	-	-	910	-	-	-	-	rs17375748	-	-1	cds_start_NF	HGNC	HGNC:6256	-	2	-	-	-	0.0244	-	-	-	28520217	-	-	-	-
rs17375748	1:160040361-160040361	G	intron_variant	MODIFIER	KCNJ10	ENSG00000177807	Transcript	ENST00000640914.1	protein_coding	-	2/2	-	-	-	-	-	-	-	rs17375748	-	-1	cds_start_NF	HGNC	HGNC:6256	-	5	-	-	-	-	-	-	-	28520217	-	-	-	-
rs17375748	1:160040361-160040361	T	intron_variant	MODIFIER	KCNJ10	ENSG00000177807	Transcript	ENST00000640914.1	protein_coding	-	2/2	-	-	-	-	-	-	-	rs17375748	-	-1	cds_start_NF	HGNC	HGNC:6256	-	5	-	-	-	0.0244	-	-	-	28520217	-	-	-	-
rs17375748	1:160040361-160040361	G	3_prime_UTR_variant	MODIFIER	KCNJ10	ENSG00000177807	Transcript	ENST00000644903.1	protein_coding	2/2	-	-	-	2311	-	-	-	-	rs17375748	-	-1	-	HGNC	HGNC:6256	NM_002241.5	-	P1	-	-	-	-	-	-	28520217	-	-	-	-
rs17375748	1:160040361-160040361	T	3_prime_UTR_variant	MODIFIER	KCNJ10	ENSG00000177807	Transcript	ENST00000644903.1	protein_coding	2/2	-	-	-	2311	-	-	-	-	rs17375748	-	-1	-	HGNC	HGNC:6256	NM_002241.5	-	P1	-	-	0.0244	-	-	-	28520217	-	-	-	-
rs1130183	1:160041722-160041722	A	intron_variant	MODIFIER	KCNJ10	ENSG00000177807	Transcript	ENST00000509700.2	protein_coding	-	1/1	-	-	-	-	-	-	-	rs1130183,CM046140	-	-1	cds_start_NF	HGNC	HGNC:6256	-	5	-	-	-	0.0148	benign	-	1,1	25741868,17727731,25874548,24378235,15725393,28520217,28636645,20621367,27171548,24860705,19864112	-	-	-	-
rs1130183	1:160041722-160041722	A	intron_variant,non_coding_transcript_variant	MODIFIER	KCNJ10	ENSG00000177807	Transcript	ENST00000636689.1	processed_transcript	-	1/1	-	-	-	-	-	-	-	rs1130183,CM046140	-	-1	-	HGNC	HGNC:6256	-	5	-	-	-	0.0148	benign	-	1,1	25741868,17727731,25874548,24378235,15725393,28520217,28636645,20621367,27171548,24860705,19864112	-	-	-	-
rs1130183	1:160041722-160041722	A	intron_variant	MODIFIER	KCNJ10	ENSG00000177807	Transcript	ENST00000637644.1	protein_coding	-	2/2	-	-	-	-	-	-	-	rs1130183,CM046140	-	-1	-	HGNC	HGNC:6256	-	5	-	-	-	0.0148	benign	-	1,1	25741868,17727731,25874548,24378235,15725393,28520217,28636645,20621367,27171548,24860705,19864112	-	-	-	-
rs1130183	1:160041722-160041722	A	missense_variant	MODERATE	KCNJ10	ENSG00000177807	Transcript	ENST00000638728.1	protein_coding	3/3	-	-	-	962	811	271	R/C	Cgc/Tgc	rs1130183,CM046140	-	-1	-	HGNC	HGNC:6256	-	5	P1	tolerated(0.09)	possibly_damaging(0.862)	0.0148	benign	-	1,1	25741868,17727731,25874548,24378235,15725393,28520217,28636645,20621367,27171548,24860705,19864112	-	-	-	-
rs1130183	1:160041722-160041722	A	missense_variant,NMD_transcript_variant	MODERATE	KCNJ10	ENSG00000177807	Transcript	ENST00000638840.1	nonsense_mediated_decay	1/2	-	-	-	533	535	179	R/C	Cgc/Tgc	rs1130183,CM046140	-	-1	cds_start_NF	HGNC	HGNC:6256	-	5	-	deleterious(0.01)	possibly_damaging(0.785)	0.0148	benign	-	1,1	25741868,17727731,25874548,24378235,15725393,28520217,28636645,20621367,27171548,24860705,19864112	-	-	-	-
rs1130183	1:160041722-160041722	A	missense_variant	MODERATE	KCNJ10	ENSG00000177807	Transcript	ENST00000638868.1	protein_coding	3/3	-	-	-	1014	811	271	R/C	Cgc/Tgc	rs1130183,CM046140	-	-1	-	HGNC	HGNC:6256	-	5	P1	tolerated(0.09)	possibly_damaging(0.862)	0.0148	benign	-	1,1	25741868,17727731,25874548,24378235,15725393,28520217,28636645,20621367,27171548,24860705,19864112	-	-	-	-
rs1130183	1:160041722-160041722	A	intron_variant	MODIFIER	KCNJ10	ENSG00000177807	Transcript	ENST00000639408.1	protein_coding	-	2/3	-	-	-	-	-	-	-	rs1130183,CM046140	-	-1	-	HGNC	HGNC:6256	-	5	-	-	-	0.0148	benign	-	1,1	25741868,17727731,25874548,24378235,15725393,28520217,28636645,20621367,27171548,24860705,19864112	-	-	-	-
rs1130183	1:160041722-160041722	A	intron_variant	MODIFIER	KCNJ10	ENSG00000177807	Transcript	ENST00000640017.1	protein_coding	-	1/1	-	-	-	-	-	-	-	rs1130183,CM046140	-	-1	cds_start_NF	HGNC	HGNC:6256	-	2	-	-	-	0.0148	benign	-	1,1	25741868,17727731,25874548,24378235,15725393,28520217,28636645,20621367,27171548,24860705,19864112	-	-	-	-
rs1130183	1:160041722-160041722	A	intron_variant	MODIFIER	KCNJ10	ENSG00000177807	Transcript	ENST00000640914.1	protein_coding	-	1/2	-	-	-	-	-	-	-	rs1130183,CM046140	-	-1	cds_start_NF	HGNC	HGNC:6256	-	5	-	-	-	0.0148	benign	-	1,1	25741868,17727731,25874548,24378235,15725393,28520217,28636645,20621367,27171548,24860705,19864112	-	-	-	-
rs1130183	1:160041722-160041722	A	missense_variant	MODERATE	KCNJ10	ENSG00000177807	Transcript	ENST00000644903.1	protein_coding	2/2	-	-	-	950	811	271	R/C	Cgc/Tgc	rs1130183,CM046140	-	-1	-	HGNC	HGNC:6256	NM_002241.5	-	P1	tolerated(0.09)	possibly_damaging(0.862)	0.0148	benign	-	1,1	25741868,17727731,25874548,24378235,15725393,28520217,28636645,20621367,27171548,24860705,19864112	-	-	-	-
rs12133079	1:160046674-160046674	A	upstream_gene_variant	MODIFIER	KCNJ10	ENSG00000177807	Transcript	ENST00000509700.2	protein_coding	-	-	-	-	-	-	-	-	-	rs12133079	4170	-1	cds_start_NF	HGNC	HGNC:6256	-	5	-	-	-	0.0539	-	-	-	28520217	-	-	-	-
rs12133079	1:160046674-160046674	A	intron_variant,non_coding_transcript_variant	MODIFIER	KCNJ10	ENSG00000177807	Transcript	ENST00000636689.1	processed_transcript	-	1/1	-	-	-	-	-	-	-	rs12133079	-	-1	-	HGNC	HGNC:6256	-	5	-	-	-	0.0539	-	-	-	28520217	-	-	-	-
rs12133079	1:160046674-160046674	A	intron_variant	MODIFIER	KCNJ10	ENSG00000177807	Transcript	ENST00000637644.1	protein_coding	-	1/2	-	-	-	-	-	-	-	rs12133079	-	-1	-	HGNC	HGNC:6256	-	5	-	-	-	0.0539	-	-	-	28520217	-	-	-	-
rs12133079	1:160046674-160046674	A	intron_variant	MODIFIER	KCNJ10	ENSG00000177807	Transcript	ENST00000638728.1	protein_coding	-	1/2	-	-	-	-	-	-	-	rs12133079	-	-1	-	HGNC	HGNC:6256	-	5	P1	-	-	0.0539	-	-	-	28520217	-	-	-	-
rs12133079	1:160046674-160046674	A	upstream_gene_variant	MODIFIER	KCNJ10	ENSG00000177807	Transcript	ENST00000638840.1	nonsense_mediated_decay	-	-	-	-	-	-	-	-	-	rs12133079	4420	-1	cds_start_NF	HGNC	HGNC:6256	-	5	-	-	-	0.0539	-	-	-	28520217	-	-	-	-
rs12133079	1:160046674-160046674	A	intron_variant	MODIFIER	KCNJ10	ENSG00000177807	Transcript	ENST00000638868.1	protein_coding	-	1/2	-	-	-	-	-	-	-	rs12133079	-	-1	-	HGNC	HGNC:6256	-	5	P1	-	-	0.0539	-	-	-	28520217	-	-	-	-
rs12133079	1:160046674-160046674	A	intron_variant	MODIFIER	KCNJ10	ENSG00000177807	Transcript	ENST00000639408.1	protein_coding	-	1/3	-	-	-	-	-	-	-	rs12133079	-	-1	-	HGNC	HGNC:6256	-	5	-	-	-	0.0539	-	-	-	28520217	-	-	-	-
rs12133079	1:160046674-160046674	A	upstream_gene_variant	MODIFIER	KCNJ10	ENSG00000177807	Transcript	ENST00000640017.1	protein_coding	-	-	-	-	-	-	-	-	-	rs12133079	4172	-1	cds_start_NF	HGNC	HGNC:6256	-	2	-	-	-	0.0539	-	-	-	28520217	-	-	-	-
rs12133079	1:160046674-160046674	A	upstream_gene_variant	MODIFIER	KCNJ10	ENSG00000177807	Transcript	ENST00000640914.1	protein_coding	-	-	-	-	-	-	-	-	-	rs12133079	4717	-1	cds_start_NF	HGNC	HGNC:6256	-	5	-	-	-	0.0539	-	-	-	28520217	-	-	-	-
rs12133079	1:160046674-160046674	A	intron_variant	MODIFIER	KCNJ10	ENSG00000177807	Transcript	ENST00000644903.1	protein_coding	-	1/1	-	-	-	-	-	-	-	rs12133079	-	-1	-	HGNC	HGNC:6256	NM_002241.5	-	P1	-	-	0.0539	-	-	-	28520217	-	-	-	-
rs12133079	1:160046674-160046674	A	regulatory_region_variant	MODIFIER	-	-	RegulatoryFeature	ENSR00000254856	-	-	-	-	-	-	-	-	-	-	rs12133079	-	-	-	-	-	-	-	-	-	-	0.0539	-	-	-	28520217	-	-	-	-
rs12133079	1:160046674-160046674	A	TF_binding_site_variant	MODIFIER	-	-	MotifFeature	ENSM00522663486	-	-	-	-	-	-	-	-	-	-	rs12133079	-	1	-	-	-	-	-	-	-	-	0.0539	-	-	-	28520217	ENSM00522663486	2	N	-0.002
rs12133079	1:160046674-160046674	A	TF_binding_site_variant	MODIFIER	-	-	MotifFeature	ENSM00132544393	-	-	-	-	-	-	-	-	-	-	rs12133079	-	-1	-	-	-	-	-	-	-	-	0.0539	-	-	-	28520217	ENSM00132544393	13	N	-0.002
rs1186688	1:160055093-160055093	C	intron_variant,non_coding_transcript_variant	MODIFIER	KCNJ10	ENSG00000177807	Transcript	ENST00000636689.1	processed_transcript	-	1/1	-	-	-	-	-	-	-	rs1186688	-	-1	-	HGNC	HGNC:6256	-	5	-	-	-	0.3365	-	-	-	28520217	-	-	-	-
rs1186688	1:160055093-160055093	C	intron_variant	MODIFIER	KCNJ10	ENSG00000177807	Transcript	ENST00000637644.1	protein_coding	-	1/2	-	-	-	-	-	-	-	rs1186688	-	-1	-	HGNC	HGNC:6256	-	5	-	-	-	0.3365	-	-	-	28520217	-	-	-	-
rs1186688	1:160055093-160055093	C	intron_variant	MODIFIER	KCNJ10	ENSG00000177807	Transcript	ENST00000638728.1	protein_coding	-	1/2	-	-	-	-	-	-	-	rs1186688	-	-1	-	HGNC	HGNC:6256	-	5	P1	-	-	0.3365	-	-	-	28520217	-	-	-	-
rs1186688	1:160055093-160055093	C	intron_variant	MODIFIER	KCNJ10	ENSG00000177807	Transcript	ENST00000638868.1	protein_coding	-	1/2	-	-	-	-	-	-	-	rs1186688	-	-1	-	HGNC	HGNC:6256	-	5	P1	-	-	0.3365	-	-	-	28520217	-	-	-	-
rs1186688	1:160055093-160055093	C	intron_variant	MODIFIER	KCNJ10	ENSG00000177807	Transcript	ENST00000639408.1	protein_coding	-	1/3	-	-	-	-	-	-	-	rs1186688	-	-1	-	HGNC	HGNC:6256	-	5	-	-	-	0.3365	-	-	-	28520217	-	-	-	-
rs1186688	1:160055093-160055093	C	intron_variant	MODIFIER	KCNJ10	ENSG00000177807	Transcript	ENST00000644903.1	protein_coding	-	1/1	-	-	-	-	-	-	-	rs1186688	-	-1	-	HGNC	HGNC:6256	NM_002241.5	-	P1	-	-	0.3365	-	-	-	28520217	-	-	-	-
rs10494366	1:162115895-162115895	T	intron_variant	MODIFIER	NOS1AP	ENSG00000198929	Transcript	ENST00000361897.10	protein_coding	-	1/9	-	-	-	-	-	-	-	rs10494366,CS067102	-	1	-	HGNC	HGNC:16859	NM_014697.3	1	-	-	-	0.4157	-	-	1,1	24944790,21935354,17903306,23347024,22682551,20031603,18852197,21658281,19305409,26146998,19305408,22912591,23753525,25166880,19204306,19943157,20936101,19019189,23856471,17565224,19180230,22338672,20215044,22342860,25737393,20936162,19822806,20538168,21419236,23922508,28720088,19389826,17576865,18235038,18511491,18551039,18785031,18927126,19076153,19247217,19289301,19587794,19643915,20222815,203…	-	-	-	-
rs10494366	1:162115895-162115895	T	intron_variant,NMD_transcript_variant	MODIFIER	NOS1AP	ENSG00000198929	Transcript	ENST00000430120.3	nonsense_mediated_decay	-	1/10	-	-	-	-	-	-	-	rs10494366,CS067102	-	1	-	HGNC	HGNC:16859	-	1	-	-	-	0.4157	-	-	1,1	24944790,21935354,17903306,23347024,22682551,20031603,18852197,21658281,19305409,26146998,19305408,22912591,23753525,25166880,19204306,19943157,20936101,19019189,23856471,17565224,19180230,22338672,20215044,22342860,25737393,20936162,19822806,20538168,21419236,23922508,28720088,19389826,17576865,18235038,18511491,18551039,18785031,18927126,19076153,19247217,19289301,19587794,19643915,20222815,203…	-	-	-	-
rs10494366	1:162115895-162115895	T	intron_variant	MODIFIER	NOS1AP	ENSG00000198929	Transcript	ENST00000530878.5	protein_coding	-	1/9	-	-	-	-	-	-	-	rs10494366,CS067102	-	1	-	HGNC	HGNC:16859	-	1	P1	-	-	0.4157	-	-	1,1	24944790,21935354,17903306,23347024,22682551,20031603,18852197,21658281,19305409,26146998,19305408,22912591,23753525,25166880,19204306,19943157,20936101,19019189,23856471,17565224,19180230,22338672,20215044,22342860,25737393,20936162,19822806,20538168,21419236,23922508,28720088,19389826,17576865,18235038,18511491,18551039,18785031,18927126,19076153,19247217,19289301,19587794,19643915,20222815,203…	-	-	-	-
rs2266782	1:171107825-171107825	A	missense_variant	MODERATE	FMO3	ENSG00000007933	Transcript	ENST00000367755.9	protein_coding	4/9	-	-	-	555	472	158	E/K	Gag/Aag	rs2266782,CM992884	-	1	-	HGNC	HGNC:3771	NM_001002294.3	1	P1	tolerated(0.35)	benign(0.023)	0.3478	benign,pathogenic,likely_pathogenic	-	1,1	25741868,22824134,28134761,23820649,24895604,26081749,15858076,28819071,20056567,24165757,27513517,18565990,9536088,10479479,10485731,10896299,11809920,20301282,29795455,18180394,19321370,20423962,23266626,28178031,28724646,30906589,30026549,28196478,30967127,28471432,30444892,24944063,27977217,25243081	-	-	-	-
rs2266782	1:171107825-171107825	A	downstream_gene_variant	MODIFIER	FMO3	ENSG00000007933	Transcript	ENST00000472784.5	nonsense_mediated_decay	-	-	-	-	-	-	-	-	-	rs2266782,CM992884	88	1	-	HGNC	HGNC:3771	-	5	-	-	-	0.3478	benign,pathogenic,likely_pathogenic	-	1,1	25741868,22824134,28134761,23820649,24895604,26081749,15858076,28819071,20056567,24165757,27513517,18565990,9536088,10479479,10485731,10896299,11809920,20301282,29795455,18180394,19321370,20423962,23266626,28178031,28724646,30906589,30026549,28196478,30967127,28471432,30444892,24944063,27977217,25243081	-	-	-	-
rs2266782	1:171107825-171107825	A	downstream_gene_variant	MODIFIER	FMO3	ENSG00000007933	Transcript	ENST00000478457.1	processed_transcript	-	-	-	-	-	-	-	-	-	rs2266782,CM992884	72	1	-	HGNC	HGNC:3771	-	3	-	-	-	0.3478	benign,pathogenic,likely_pathogenic	-	1,1	25741868,22824134,28134761,23820649,24895604,26081749,15858076,28819071,20056567,24165757,27513517,18565990,9536088,10479479,10485731,10896299,11809920,20301282,29795455,18180394,19321370,20423962,23266626,28178031,28724646,30906589,30026549,28196478,30967127,28471432,30444892,24944063,27977217,25243081	-	-	-	-
rs2266782	1:171107825-171107825	A	splice_region_variant,intron_variant	LOW	FMO3	ENSG00000007933	Transcript	ENST00000479749.1	protein_coding	-	4/5	-	-	-	-	-	-	-	rs2266782,CM992884	-	1	cds_end_NF	HGNC	HGNC:3771	-	5	-	-	-	0.3478	benign,pathogenic,likely_pathogenic	-	1,1	25741868,22824134,28134761,23820649,24895604,26081749,15858076,28819071,20056567,24165757,27513517,18565990,9536088,10479479,10485731,10896299,11809920,20301282,29795455,18180394,19321370,20423962,23266626,28178031,28724646,30906589,30026549,28196478,30967127,28471432,30444892,24944063,27977217,25243081	-	-	-	-
rs2266782	1:171107825-171107825	A	intron_variant,non_coding_transcript_variant	MODIFIER	BX284613.2	ENSG00000231424	Transcript	ENST00000653116.1	lncRNA	-	3/3	-	-	-	-	-	-	-	rs2266782,CM992884	-	-1	-	Clone_based_ensembl_gene	-	-	-	-	-	-	0.3478	benign,pathogenic,likely_pathogenic	-	1,1	25741868,22824134,28134761,23820649,24895604,26081749,15858076,28819071,20056567,24165757,27513517,18565990,9536088,10479479,10485731,10896299,11809920,20301282,29795455,18180394,19321370,20423962,23266626,28178031,28724646,30906589,30026549,28196478,30967127,28471432,30444892,24944063,27977217,25243081	-	-	-	-
rs2266782	1:171107825-171107825	A	intron_variant,non_coding_transcript_variant	MODIFIER	BX284613.2	ENSG00000231424	Transcript	ENST00000664920.1	lncRNA	-	4/5	-	-	-	-	-	-	-	rs2266782,CM992884	-	-1	-	Clone_based_ensembl_gene	-	-	-	-	-	-	0.3478	benign,pathogenic,likely_pathogenic	-	1,1	25741868,22824134,28134761,23820649,24895604,26081749,15858076,28819071,20056567,24165757,27513517,18565990,9536088,10479479,10485731,10896299,11809920,20301282,29795455,18180394,19321370,20423962,23266626,28178031,28724646,30906589,30026549,28196478,30967127,28471432,30444892,24944063,27977217,25243081	-	-	-	-
rs2266782	1:171107825-171107825	A	intron_variant,non_coding_transcript_variant	MODIFIER	BX284613.2	ENSG00000231424	Transcript	ENST00000669750.1	lncRNA	-	3/4	-	-	-	-	-	-	-	rs2266782,CM992884	-	-1	-	Clone_based_ensembl_gene	-	-	-	-	-	-	0.3478	benign,pathogenic,likely_pathogenic	-	1,1	25741868,22824134,28134761,23820649,24895604,26081749,15858076,28819071,20056567,24165757,27513517,18565990,9536088,10479479,10485731,10896299,11809920,20301282,29795455,18180394,19321370,20423962,23266626,28178031,28724646,30906589,30026549,28196478,30967127,28471432,30444892,24944063,27977217,25243081	-	-	-	-
rs2266782	1:171107825-171107825	A	intron_variant,non_coding_transcript_variant	MODIFIER	BX284613.2	ENSG00000231424	Transcript	ENST00000670085.1	lncRNA	-	2/3	-	-	-	-	-	-	-	rs2266782,CM992884	-	-1	-	Clone_based_ensembl_gene	-	-	-	-	-	-	0.3478	benign,pathogenic,likely_pathogenic	-	1,1	25741868,22824134,28134761,23820649,24895604,26081749,15858076,28819071,20056567,24165757,27513517,18565990,9536088,10479479,10485731,10896299,11809920,20301282,29795455,18180394,19321370,20423962,23266626,28178031,28724646,30906589,30026549,28196478,30967127,28471432,30444892,24944063,27977217,25243081	-	-	-	-
rs3730238	1:201361301-201361301	C	missense_variant	MODERATE	TNNT2	ENSG00000118194	Transcript	ENST00000236918.11	protein_coding	14/16	-	-	-	788	788	263	K/R	aAg/aGg	rs3730238	-	-1	-	HGNC	HGNC:11949	-	5	A2	tolerated(0.13)	benign(0.007)	0.0974	benign,likely_benign	-	1	25741868,24033266,18414213,23861362,22429680,7898523,12818575,15958377,27532831	-	-	-	-
rs3730238	1:201361301-201361301	C	missense_variant	MODERATE	TNNT2	ENSG00000118194	Transcript	ENST00000360372.8	protein_coding	12/14	-	-	-	659	659	220	K/R	aAg/aGg	rs3730238	-	-1	-	HGNC	HGNC:11949	-	5	-	tolerated(0.09)	possibly_damaging(0.885)	0.0974	benign,likely_benign	-	1	25741868,24033266,18414213,23861362,22429680,7898523,12818575,15958377,27532831	-	-	-	-
rs3730238	1:201361301-201361301	C	missense_variant	MODERATE	TNNT2	ENSG00000118194	Transcript	ENST00000367315.6	protein_coding	12/14	-	-	-	779	767	256	K/R	aAg/aGg	rs3730238	-	-1	-	HGNC	HGNC:11949	-	5	A2	tolerated(0.15)	benign(0.043)	0.0974	benign,likely_benign	-	1	25741868,24033266,18414213,23861362,22429680,7898523,12818575,15958377,27532831	-	-	-	-
rs3730238	1:201361301-201361301	C	missense_variant	MODERATE	TNNT2	ENSG00000118194	Transcript	ENST00000367317.8	protein_coding	12/14	-	-	-	740	740	247	K/R	aAg/aGg	rs3730238	-	-1	-	HGNC	HGNC:11949	-	5	A2	tolerated(0.16)	benign(0.003)	0.0974	benign,likely_benign	-	1	25741868,24033266,18414213,23861362,22429680,7898523,12818575,15958377,27532831	-	-	-	-
rs3730238	1:201361301-201361301	C	missense_variant	MODERATE	TNNT2	ENSG00000118194	Transcript	ENST00000367318.10	protein_coding	14/16	-	-	-	830	758	253	K/R	aAg/aGg	rs3730238	-	-1	-	HGNC	HGNC:11949	-	5	P4	tolerated(0.16)	benign(0.017)	0.0974	benign,likely_benign	-	1	25741868,24033266,18414213,23861362,22429680,7898523,12818575,15958377,27532831	-	-	-	-
rs3730238	1:201361301-201361301	C	missense_variant	MODERATE	TNNT2	ENSG00000118194	Transcript	ENST00000367320.6	protein_coding	13/15	-	-	-	712	659	220	K/R	aAg/aGg	rs3730238	-	-1	-	HGNC	HGNC:11949	-	1	-	tolerated(0.09)	possibly_damaging(0.885)	0.0974	benign,likely_benign	-	1	25741868,24033266,18414213,23861362,22429680,7898523,12818575,15958377,27532831	-	-	-	-
rs3730238	1:201361301-201361301	C	missense_variant	MODERATE	TNNT2	ENSG00000118194	Transcript	ENST00000367322.6	protein_coding	13/15	-	-	-	822	746	249	K/R	aAg/aGg	rs3730238	-	-1	-	HGNC	HGNC:11949	-	1	A2	tolerated(0.15)	benign(0.232)	0.0974	benign,likely_benign	-	1	25741868,24033266,18414213,23861362,22429680,7898523,12818575,15958377,27532831	-	-	-	-
rs3730238	1:201361301-201361301	C	missense_variant	MODERATE	TNNT2	ENSG00000118194	Transcript	ENST00000412633.3	protein_coding	13/15	-	-	-	807	749	250	K/R	aAg/aGg	rs3730238	-	-1	-	HGNC	HGNC:11949	-	2	A2	tolerated(0.15)	benign(0.013)	0.0974	benign,likely_benign	-	1	25741868,24033266,18414213,23861362,22429680,7898523,12818575,15958377,27532831	-	-	-	-
rs3730238	1:201361301-201361301	C	missense_variant	MODERATE	TNNT2	ENSG00000118194	Transcript	ENST00000421663.6	protein_coding	11/13	-	-	-	784	572	191	K/R	aAg/aGg	rs3730238	-	-1	-	HGNC	HGNC:11949	-	1	A2	tolerated(0.17)	benign(0.118)	0.0974	benign,likely_benign	-	1	25741868,24033266,18414213,23861362,22429680,7898523,12818575,15958377,27532831	-	-	-	-
rs3730238	1:201361301-201361301	C	missense_variant	MODERATE	TNNT2	ENSG00000118194	Transcript	ENST00000422165.6	protein_coding	14/16	-	-	-	851	779	260	K/R	aAg/aGg	rs3730238	-	-1	-	HGNC	HGNC:11949	-	5	A2	tolerated(0.14)	benign(0.017)	0.0974	benign,likely_benign	-	1	25741868,24033266,18414213,23861362,22429680,7898523,12818575,15958377,27532831	-	-	-	-
rs3730238	1:201361301-201361301	C	missense_variant	MODERATE	TNNT2	ENSG00000118194	Transcript	ENST00000438742.6	protein_coding	13/15	-	-	-	809	737	246	K/R	aAg/aGg	rs3730238	-	-1	-	HGNC	HGNC:11949	-	5	A2	tolerated(0.16)	benign(0.232)	0.0974	benign,likely_benign	-	1	25741868,24033266,18414213,23861362,22429680,7898523,12818575,15958377,27532831	-	-	-	-
rs3730238	1:201361301-201361301	C	missense_variant	MODERATE	TNNT2	ENSG00000118194	Transcript	ENST00000455702.6	protein_coding	14/15	-	-	-	817	773	258	K/R	aAg/aGg	rs3730238	-	-1	cds_end_NF	HGNC	HGNC:11949	-	5	-	tolerated(0.15)	benign(0.017)	0.0974	benign,likely_benign	-	1	25741868,24033266,18414213,23861362,22429680,7898523,12818575,15958377,27532831	-	-	-	-
rs3730238	1:201361301-201361301	C	missense_variant	MODERATE	TNNT2	ENSG00000118194	Transcript	ENST00000458432.6	protein_coding	13/15	-	-	-	872	572	191	K/R	aAg/aGg	rs3730238	-	-1	-	HGNC	HGNC:11949	-	5	A2	tolerated(0.17)	benign(0.118)	0.0974	benign,likely_benign	-	1	25741868,24033266,18414213,23861362,22429680,7898523,12818575,15958377,27532831	-	-	-	-
rs3730238	1:201361301-201361301	C	non_coding_transcript_exon_variant	MODIFIER	TNNT2	ENSG00000118194	Transcript	ENST00000460780.5	processed_transcript	4/6	-	-	-	1081	-	-	-	-	rs3730238	-	-1	-	HGNC	HGNC:11949	-	5	-	-	-	0.0974	benign,likely_benign	-	1	25741868,24033266,18414213,23861362,22429680,7898523,12818575,15958377,27532831	-	-	-	-
rs3730238	1:201361301-201361301	C	downstream_gene_variant	MODIFIER	TNNT2	ENSG00000118194	Transcript	ENST00000466570.5	processed_transcript	-	-	-	-	-	-	-	-	-	rs3730238	2028	-1	-	HGNC	HGNC:11949	-	2	-	-	-	0.0974	benign,likely_benign	-	1	25741868,24033266,18414213,23861362,22429680,7898523,12818575,15958377,27532831	-	-	-	-
rs3730238	1:201361301-201361301	C	non_coding_transcript_exon_variant	MODIFIER	TNNT2	ENSG00000118194	Transcript	ENST00000476888.5	processed_transcript	4/6	-	-	-	205	-	-	-	-	rs3730238	-	-1	-	HGNC	HGNC:11949	-	5	-	-	-	0.0974	benign,likely_benign	-	1	25741868,24033266,18414213,23861362,22429680,7898523,12818575,15958377,27532831	-	-	-	-
rs3730238	1:201361301-201361301	C	non_coding_transcript_exon_variant	MODIFIER	TNNT2	ENSG00000118194	Transcript	ENST00000477035.1	processed_transcript	1/2	-	-	-	57	-	-	-	-	rs3730238	-	-1	-	HGNC	HGNC:11949	-	3	-	-	-	0.0974	benign,likely_benign	-	1	25741868,24033266,18414213,23861362,22429680,7898523,12818575,15958377,27532831	-	-	-	-
rs3730238	1:201361301-201361301	C	non_coding_transcript_exon_variant	MODIFIER	TNNT2	ENSG00000118194	Transcript	ENST00000491504.5	retained_intron	13/15	-	-	-	1997	-	-	-	-	rs3730238	-	-1	-	HGNC	HGNC:11949	-	5	-	-	-	0.0974	benign,likely_benign	-	1	25741868,24033266,18414213,23861362,22429680,7898523,12818575,15958377,27532831	-	-	-	-
rs3730238	1:201361301-201361301	C	downstream_gene_variant	MODIFIER	TNNT2	ENSG00000118194	Transcript	ENST00000503459.1	retained_intron	-	-	-	-	-	-	-	-	-	rs3730238	2626	-1	-	HGNC	HGNC:11949	-	5	-	-	-	0.0974	benign,likely_benign	-	1	25741868,24033266,18414213,23861362,22429680,7898523,12818575,15958377,27532831	-	-	-	-
rs3730238	1:201361301-201361301	C	missense_variant	MODERATE	TNNT2	ENSG00000118194	Transcript	ENST00000509001.5	protein_coding	14/16	-	-	-	1045	758	253	K/R	aAg/aGg	rs3730238	-	-1	-	HGNC	HGNC:11949	-	5	P4	tolerated(0.16)	benign(0.017)	0.0974	benign,likely_benign	-	1	25741868,24033266,18414213,23861362,22429680,7898523,12818575,15958377,27532831	-	-	-	-
rs3730238	1:201361301-201361301	C	non_coding_transcript_exon_variant	MODIFIER	TNNT2	ENSG00000118194	Transcript	ENST00000515042.5	retained_intron	8/8	-	-	-	684	-	-	-	-	rs3730238	-	-1	-	HGNC	HGNC:11949	-	5	-	-	-	0.0974	benign,likely_benign	-	1	25741868,24033266,18414213,23861362,22429680,7898523,12818575,15958377,27532831	-	-	-	-
rs3730238	1:201361301-201361301	C	non_coding_transcript_exon_variant	MODIFIER	TNNT2	ENSG00000118194	Transcript	ENST00000651504.1	retained_intron	7/9	-	-	-	1249	-	-	-	-	rs3730238	-	-1	-	HGNC	HGNC:11949	-	-	-	-	-	0.0974	benign,likely_benign	-	1	25741868,24033266,18414213,23861362,22429680,7898523,12818575,15958377,27532831	-	-	-	-
rs3730238	1:201361301-201361301	C	missense_variant	MODERATE	TNNT2	ENSG00000118194	Transcript	ENST00000656932.1	protein_coding	15/17	-	-	-	860	788	263	K/R	aAg/aGg	rs3730238	-	-1	-	HGNC	HGNC:11949	NM_001276345.2	-	A2	tolerated(0.13)	benign(0.007)	0.0974	benign,likely_benign	-	1	25741868,24033266,18414213,23861362,22429680,7898523,12818575,15958377,27532831	-	-	-	-
rs3730238	1:201361301-201361301	C	missense_variant	MODERATE	TNNT2	ENSG00000118194	Transcript	ENST00000658476.1	protein_coding	13/15	-	-	-	772	758	253	K/R	aAg/aGg	rs3730238	-	-1	-	HGNC	HGNC:11949	-	-	A2	tolerated(0.18)	benign(0.337)	0.0974	benign,likely_benign	-	1	25741868,24033266,18414213,23861362,22429680,7898523,12818575,15958377,27532831	-	-	-	-
rs3730238	1:201361301-201361301	C	missense_variant	MODERATE	TNNT2	ENSG00000118194	Transcript	ENST00000660295.1	protein_coding	15/17	-	-	-	991	758	253	K/R	aAg/aGg	rs3730238	-	-1	-	HGNC	HGNC:11949	-	-	P4	tolerated(0.16)	benign(0.017)	0.0974	benign,likely_benign	-	1	25741868,24033266,18414213,23861362,22429680,7898523,12818575,15958377,27532831	-	-	-	-
rs3730238	1:201361301-201361301	C	3_prime_UTR_variant,NMD_transcript_variant	MODIFIER	TNNT2	ENSG00000118194	Transcript	ENST00000662159.1	nonsense_mediated_decay	8/10	-	-	-	370	-	-	-	-	rs3730238	-	-1	-	HGNC	HGNC:11949	-	-	-	-	-	0.0974	benign,likely_benign	-	1	25741868,24033266,18414213,23861362,22429680,7898523,12818575,15958377,27532831	-	-	-	-
rs3730238	1:201361301-201361301	C	3_prime_UTR_variant,NMD_transcript_variant	MODIFIER	TNNT2	ENSG00000118194	Transcript	ENST00000663843.1	nonsense_mediated_decay	12/14	-	-	-	1003	-	-	-	-	rs3730238	-	-1	-	HGNC	HGNC:11949	-	-	-	-	-	0.0974	benign,likely_benign	-	1	25741868,24033266,18414213,23861362,22429680,7898523,12818575,15958377,27532831	-	-	-	-
rs3730238	1:201361301-201361301	C	3_prime_UTR_variant,NMD_transcript_variant	MODIFIER	TNNT2	ENSG00000118194	Transcript	ENST00000666449.1	nonsense_mediated_decay	14/16	-	-	-	929	-	-	-	-	rs3730238	-	-1	-	HGNC	HGNC:11949	-	-	-	-	-	0.0974	benign,likely_benign	-	1	25741868,24033266,18414213,23861362,22429680,7898523,12818575,15958377,27532831	-	-	-	-
rs3730238	1:201361301-201361301	C	non_coding_transcript_exon_variant	MODIFIER	AC119427.2	ENSG00000286600	Transcript	ENST00000671234.1	lncRNA	15/17	-	-	-	831	-	-	-	-	rs3730238	-	-1	-	Clone_based_ensembl_gene	-	-	-	-	-	-	0.0974	benign,likely_benign	-	1	25741868,24033266,18414213,23861362,22429680,7898523,12818575,15958377,27532831	-	-	-	-
rs3730238	1:201361301-201361301	C	regulatory_region_variant	MODIFIER	-	-	RegulatoryFeature	ENSR00000256162	-	-	-	-	-	-	-	-	-	-	rs3730238	-	-	-	-	-	-	-	-	-	-	0.0974	benign,likely_benign	-	1	25741868,24033266,18414213,23861362,22429680,7898523,12818575,15958377,27532831	-	-	-	-
rs1800872	1:206773062-206773062	G	upstream_gene_variant	MODIFIER	IL10	ENSG00000136634	Transcript	ENST00000367099.3	retained_intron	-	-	-	-	-	-	-	-	-	rs1800872,CR003842	1873	-1	-	HGNC	HGNC:5962	-	4	-	-	-	0.5651	protective,risk_factor	-	1,1	15726497,17327408,17355643,18633131,18805939,19066394,19131662,19330901,19559392,20041166,20531015,20617924,20978399,21708280,21919968,24281113,28652652,20452482,20617897,21056700,26627480,21333900,16820586,21054877,27417569,27589735,27705004,29802748,27277665,20565774,22024213,19604093,17705862,27247849,18598732,20463618,20031567,20850564,19264973,22911757,21430300,19505919,19773451,20473875,208…	-	-	-	-
rs1800872	1:206773062-206773062	G	upstream_gene_variant	MODIFIER	IL10	ENSG00000136634	Transcript	ENST00000423557.1	protein_coding	-	-	-	-	-	-	-	-	-	rs1800872,CR003842	568	-1	-	HGNC	HGNC:5962	NM_000572.3	1	P1	-	-	0.5651	protective,risk_factor	-	1,1	15726497,17327408,17355643,18633131,18805939,19066394,19131662,19330901,19559392,20041166,20531015,20617924,20978399,21708280,21919968,24281113,28652652,20452482,20617897,21056700,26627480,21333900,16820586,21054877,27417569,27589735,27705004,29802748,27277665,20565774,22024213,19604093,17705862,27247849,18598732,20463618,20031567,20850564,19264973,22911757,21430300,19505919,19773451,20473875,208…	-	-	-	-
rs1800872	1:206773062-206773062	G	upstream_gene_variant	MODIFIER	IL10	ENSG00000136634	Transcript	ENST00000471071.1	protein_coding	-	-	-	-	-	-	-	-	-	rs1800872,CR003842	1863	-1	cds_end_NF	HGNC	HGNC:5962	-	3	-	-	-	0.5651	protective,risk_factor	-	1,1	15726497,17327408,17355643,18633131,18805939,19066394,19131662,19330901,19559392,20041166,20531015,20617924,20978399,21708280,21919968,24281113,28652652,20452482,20617897,21056700,26627480,21333900,16820586,21054877,27417569,27589735,27705004,29802748,27277665,20565774,22024213,19604093,17705862,27247849,18598732,20463618,20031567,20850564,19264973,22911757,21430300,19505919,19773451,20473875,208…	-	-	-	-
rs1800872	1:206773062-206773062	G	upstream_gene_variant	MODIFIER	IL10	ENSG00000136634	Transcript	ENST00000640756.1	processed_transcript	-	-	-	-	-	-	-	-	-	rs1800872,CR003842	2487	-1	-	HGNC	HGNC:5962	-	5	-	-	-	0.5651	protective,risk_factor	-	1,1	15726497,17327408,17355643,18633131,18805939,19066394,19131662,19330901,19559392,20041166,20531015,20617924,20978399,21708280,21919968,24281113,28652652,20452482,20617897,21056700,26627480,21333900,16820586,21054877,27417569,27589735,27705004,29802748,27277665,20565774,22024213,19604093,17705862,27247849,18598732,20463618,20031567,20850564,19264973,22911757,21430300,19505919,19773451,20473875,208…	-	-	-	-
rs1800872	1:206773062-206773062	G	intron_variant	MODIFIER	IL19	ENSG00000142224	Transcript	ENST00000656872.1	protein_coding	-	1/6	-	-	-	-	-	-	-	rs1800872,CR003842	-	1	-	HGNC	HGNC:5990	-	-	P4	-	-	0.5651	protective,risk_factor	-	1,1	15726497,17327408,17355643,18633131,18805939,19066394,19131662,19330901,19559392,20041166,20531015,20617924,20978399,21708280,21919968,24281113,28652652,20452482,20617897,21056700,26627480,21333900,16820586,21054877,27417569,27589735,27705004,29802748,27277665,20565774,22024213,19604093,17705862,27247849,18598732,20463618,20031567,20850564,19264973,22911757,21430300,19505919,19773451,20473875,208…	-	-	-	-
rs1800872	1:206773062-206773062	G	intron_variant	MODIFIER	IL10	ENSG00000136634	Transcript	ENST00000659065.1	protein_coding	-	2/6	-	-	-	-	-	-	-	rs1800872,CR003842	-	-1	-	HGNC	HGNC:5962	-	-	-	-	-	0.5651	protective,risk_factor	-	1,1	15726497,17327408,17355643,18633131,18805939,19066394,19131662,19330901,19559392,20041166,20531015,20617924,20978399,21708280,21919968,24281113,28652652,20452482,20617897,21056700,26627480,21333900,16820586,21054877,27417569,27589735,27705004,29802748,27277665,20565774,22024213,19604093,17705862,27247849,18598732,20463618,20031567,20850564,19264973,22911757,21430300,19505919,19773451,20473875,208…	-	-	-	-
rs1800872	1:206773062-206773062	G	5_prime_UTR_variant	MODIFIER	IL10	ENSG00000136634	Transcript	ENST00000659642.1	protein_coding	2/6	-	-	-	580	-	-	-	-	rs1800872,CR003842	-	-1	-	HGNC	HGNC:5962	-	-	-	-	-	0.5651	protective,risk_factor	-	1,1	15726497,17327408,17355643,18633131,18805939,19066394,19131662,19330901,19559392,20041166,20531015,20617924,20978399,21708280,21919968,24281113,28652652,20452482,20617897,21056700,26627480,21333900,16820586,21054877,27417569,27589735,27705004,29802748,27277665,20565774,22024213,19604093,17705862,27247849,18598732,20463618,20031567,20850564,19264973,22911757,21430300,19505919,19773451,20473875,208…	-	-	-	-
rs1800872	1:206773062-206773062	G	intron_variant	MODIFIER	IL19	ENSG00000142224	Transcript	ENST00000659997.1	protein_coding	-	1/6	-	-	-	-	-	-	-	rs1800872,CR003842	-	1	-	HGNC	HGNC:5990	-	-	P4	-	-	0.5651	protective,risk_factor	-	1,1	15726497,17327408,17355643,18633131,18805939,19066394,19131662,19330901,19559392,20041166,20531015,20617924,20978399,21708280,21919968,24281113,28652652,20452482,20617897,21056700,26627480,21333900,16820586,21054877,27417569,27589735,27705004,29802748,27277665,20565774,22024213,19604093,17705862,27247849,18598732,20463618,20031567,20850564,19264973,22911757,21430300,19505919,19773451,20473875,208…	-	-	-	-
rs1800872	1:206773062-206773062	G	intron_variant,non_coding_transcript_variant	MODIFIER	IL19	ENSG00000142224	Transcript	ENST00000662320.1	processed_transcript	-	1/2	-	-	-	-	-	-	-	rs1800872,CR003842	-	1	-	HGNC	HGNC:5990	-	-	-	-	-	0.5651	protective,risk_factor	-	1,1	15726497,17327408,17355643,18633131,18805939,19066394,19131662,19330901,19559392,20041166,20531015,20617924,20978399,21708280,21919968,24281113,28652652,20452482,20617897,21056700,26627480,21333900,16820586,21054877,27417569,27589735,27705004,29802748,27277665,20565774,22024213,19604093,17705862,27247849,18598732,20463618,20031567,20850564,19264973,22911757,21430300,19505919,19773451,20473875,208…	-	-	-	-
rs1800872	1:206773062-206773062	G	intron_variant	MODIFIER	IL10	ENSG00000136634	Transcript	ENST00000664374.1	protein_coding	-	1/5	-	-	-	-	-	-	-	rs1800872,CR003842	-	-1	-	HGNC	HGNC:5962	-	-	-	-	-	0.5651	protective,risk_factor	-	1,1	15726497,17327408,17355643,18633131,18805939,19066394,19131662,19330901,19559392,20041166,20531015,20617924,20978399,21708280,21919968,24281113,28652652,20452482,20617897,21056700,26627480,21333900,16820586,21054877,27417569,27589735,27705004,29802748,27277665,20565774,22024213,19604093,17705862,27247849,18598732,20463618,20031567,20850564,19264973,22911757,21430300,19505919,19773451,20473875,208…	-	-	-	-
rs1800896	1:206773552-206773552	C	upstream_gene_variant	MODIFIER	IL10	ENSG00000136634	Transcript	ENST00000367099.3	retained_intron	-	-	-	-	-	-	-	-	-	rs1800896	2363	-1	-	HGNC	HGNC:5962	-	4	-	-	-	0.2722	-	-	-	15726497,17327408,17355643,18633131,18805939,19066394,20531015,20617924,21708280,21919968,24281113,28501927,21894447,26627480,27348238,21333900,20941391,21054877,25224558,27386381,27555379,27589735,27705004,29802748,23554684,27277665,24801553,19604093,26857559,22473907,27247849,20463618,24352713,27432718,20031567,30112393,22911757,19505919,19773451,20444268,20473875,20711808,20811626,21514219,230…	-	-	-	-
rs1800896	1:206773552-206773552	C	upstream_gene_variant	MODIFIER	IL10	ENSG00000136634	Transcript	ENST00000423557.1	protein_coding	-	-	-	-	-	-	-	-	-	rs1800896	1058	-1	-	HGNC	HGNC:5962	NM_000572.3	1	P1	-	-	0.2722	-	-	-	15726497,17327408,17355643,18633131,18805939,19066394,20531015,20617924,21708280,21919968,24281113,28501927,21894447,26627480,27348238,21333900,20941391,21054877,25224558,27386381,27555379,27589735,27705004,29802748,23554684,27277665,24801553,19604093,26857559,22473907,27247849,20463618,24352713,27432718,20031567,30112393,22911757,19505919,19773451,20444268,20473875,20711808,20811626,21514219,230…	-	-	-	-
rs1800896	1:206773552-206773552	C	upstream_gene_variant	MODIFIER	IL10	ENSG00000136634	Transcript	ENST00000471071.1	protein_coding	-	-	-	-	-	-	-	-	-	rs1800896	2353	-1	cds_end_NF	HGNC	HGNC:5962	-	3	-	-	-	0.2722	-	-	-	15726497,17327408,17355643,18633131,18805939,19066394,20531015,20617924,21708280,21919968,24281113,28501927,21894447,26627480,27348238,21333900,20941391,21054877,25224558,27386381,27555379,27589735,27705004,29802748,23554684,27277665,24801553,19604093,26857559,22473907,27247849,20463618,24352713,27432718,20031567,30112393,22911757,19505919,19773451,20444268,20473875,20711808,20811626,21514219,230…	-	-	-	-
rs1800896	1:206773552-206773552	C	upstream_gene_variant	MODIFIER	IL10	ENSG00000136634	Transcript	ENST00000640756.1	processed_transcript	-	-	-	-	-	-	-	-	-	rs1800896	2977	-1	-	HGNC	HGNC:5962	-	5	-	-	-	0.2722	-	-	-	15726497,17327408,17355643,18633131,18805939,19066394,20531015,20617924,21708280,21919968,24281113,28501927,21894447,26627480,27348238,21333900,20941391,21054877,25224558,27386381,27555379,27589735,27705004,29802748,23554684,27277665,24801553,19604093,26857559,22473907,27247849,20463618,24352713,27432718,20031567,30112393,22911757,19505919,19773451,20444268,20473875,20711808,20811626,21514219,230…	-	-	-	-
rs1800896	1:206773552-206773552	C	intron_variant	MODIFIER	IL19	ENSG00000142224	Transcript	ENST00000656872.1	protein_coding	-	1/6	-	-	-	-	-	-	-	rs1800896	-	1	-	HGNC	HGNC:5990	-	-	P4	-	-	0.2722	-	-	-	15726497,17327408,17355643,18633131,18805939,19066394,20531015,20617924,21708280,21919968,24281113,28501927,21894447,26627480,27348238,21333900,20941391,21054877,25224558,27386381,27555379,27589735,27705004,29802748,23554684,27277665,24801553,19604093,26857559,22473907,27247849,20463618,24352713,27432718,20031567,30112393,22911757,19505919,19773451,20444268,20473875,20711808,20811626,21514219,230…	-	-	-	-
rs1800896	1:206773552-206773552	C	intron_variant	MODIFIER	IL10	ENSG00000136634	Transcript	ENST00000659065.1	protein_coding	-	2/6	-	-	-	-	-	-	-	rs1800896	-	-1	-	HGNC	HGNC:5962	-	-	-	-	-	0.2722	-	-	-	15726497,17327408,17355643,18633131,18805939,19066394,20531015,20617924,21708280,21919968,24281113,28501927,21894447,26627480,27348238,21333900,20941391,21054877,25224558,27386381,27555379,27589735,27705004,29802748,23554684,27277665,24801553,19604093,26857559,22473907,27247849,20463618,24352713,27432718,20031567,30112393,22911757,19505919,19773451,20444268,20473875,20711808,20811626,21514219,230…	-	-	-	-
rs1800896	1:206773552-206773552	C	intron_variant	MODIFIER	IL10	ENSG00000136634	Transcript	ENST00000659642.1	protein_coding	-	1/5	-	-	-	-	-	-	-	rs1800896	-	-1	-	HGNC	HGNC:5962	-	-	-	-	-	0.2722	-	-	-	15726497,17327408,17355643,18633131,18805939,19066394,20531015,20617924,21708280,21919968,24281113,28501927,21894447,26627480,27348238,21333900,20941391,21054877,25224558,27386381,27555379,27589735,27705004,29802748,23554684,27277665,24801553,19604093,26857559,22473907,27247849,20463618,24352713,27432718,20031567,30112393,22911757,19505919,19773451,20444268,20473875,20711808,20811626,21514219,230…	-	-	-	-
rs1800896	1:206773552-206773552	C	intron_variant	MODIFIER	IL19	ENSG00000142224	Transcript	ENST00000659997.1	protein_coding	-	1/6	-	-	-	-	-	-	-	rs1800896	-	1	-	HGNC	HGNC:5990	-	-	P4	-	-	0.2722	-	-	-	15726497,17327408,17355643,18633131,18805939,19066394,20531015,20617924,21708280,21919968,24281113,28501927,21894447,26627480,27348238,21333900,20941391,21054877,25224558,27386381,27555379,27589735,27705004,29802748,23554684,27277665,24801553,19604093,26857559,22473907,27247849,20463618,24352713,27432718,20031567,30112393,22911757,19505919,19773451,20444268,20473875,20711808,20811626,21514219,230…	-	-	-	-
rs1800896	1:206773552-206773552	C	intron_variant,non_coding_transcript_variant	MODIFIER	IL19	ENSG00000142224	Transcript	ENST00000662320.1	processed_transcript	-	1/2	-	-	-	-	-	-	-	rs1800896	-	1	-	HGNC	HGNC:5990	-	-	-	-	-	0.2722	-	-	-	15726497,17327408,17355643,18633131,18805939,19066394,20531015,20617924,21708280,21919968,24281113,28501927,21894447,26627480,27348238,21333900,20941391,21054877,25224558,27386381,27555379,27589735,27705004,29802748,23554684,27277665,24801553,19604093,26857559,22473907,27247849,20463618,24352713,27432718,20031567,30112393,22911757,19505919,19773451,20444268,20473875,20711808,20811626,21514219,230…	-	-	-	-
rs1800896	1:206773552-206773552	C	intron_variant	MODIFIER	IL10	ENSG00000136634	Transcript	ENST00000664374.1	protein_coding	-	1/5	-	-	-	-	-	-	-	rs1800896	-	-1	-	HGNC	HGNC:5962	-	-	-	-	-	0.2722	-	-	-	15726497,17327408,17355643,18633131,18805939,19066394,20531015,20617924,21708280,21919968,24281113,28501927,21894447,26627480,27348238,21333900,20941391,21054877,25224558,27386381,27555379,27589735,27705004,29802748,23554684,27277665,24801553,19604093,26857559,22473907,27247849,20463618,24352713,27432718,20031567,30112393,22911757,19505919,19773451,20444268,20473875,20711808,20811626,21514219,230…	-	-	-	-
rs1800896	1:206773552-206773552	C	regulatory_region_variant	MODIFIER	-	-	RegulatoryFeature	ENSR00000384456	-	-	-	-	-	-	-	-	-	-	rs1800896	-	-	-	-	-	-	-	-	-	-	0.2722	-	-	-	15726497,17327408,17355643,18633131,18805939,19066394,20531015,20617924,21708280,21919968,24281113,28501927,21894447,26627480,27348238,21333900,20941391,21054877,25224558,27386381,27555379,27589735,27705004,29802748,23554684,27277665,24801553,19604093,26857559,22473907,27247849,20463618,24352713,27432718,20031567,30112393,22911757,19505919,19773451,20444268,20473875,20711808,20811626,21514219,230…	-	-	-	-
rs747400815	1:236739531-236739531	G	missense_variant,splice_region_variant	MODERATE	ACTN2	ENSG00000077522	Transcript	ENST00000366578.6	protein_coding	10/21	-	-	-	1281	1106	369	S/W	tCg/tGg	rs747400815	-	1	-	HGNC	HGNC:164	-	1	P3	deleterious(0.01)	probably_damaging(0.997)	-	-	-	1	-	-	-	-	-
rs747400815	1:236739531-236739531	T	missense_variant,splice_region_variant	MODERATE	ACTN2	ENSG00000077522	Transcript	ENST00000366578.6	protein_coding	10/21	-	-	-	1281	1106	369	S/L	tCg/tTg	rs747400815	-	1	-	HGNC	HGNC:164	-	1	P3	deleterious(0)	probably_damaging(0.979)	-	uncertain_significance	-	1	-	-	-	-	-
rs747400815	1:236739531-236739531	G	splice_region_variant,non_coding_transcript_exon_variant	LOW	ACTN2	ENSG00000077522	Transcript	ENST00000492634.6	processed_transcript	8/19	-	-	-	1036	-	-	-	-	rs747400815	-	1	-	HGNC	HGNC:164	-	5	-	-	-	-	-	-	1	-	-	-	-	-
rs747400815	1:236739531-236739531	T	splice_region_variant,non_coding_transcript_exon_variant	LOW	ACTN2	ENSG00000077522	Transcript	ENST00000492634.6	processed_transcript	8/19	-	-	-	1036	-	-	-	-	rs747400815	-	1	-	HGNC	HGNC:164	-	5	-	-	-	-	uncertain_significance	-	1	-	-	-	-	-
rs747400815	1:236739531-236739531	G	splice_region_variant,non_coding_transcript_exon_variant	LOW	ACTN2	ENSG00000077522	Transcript	ENST00000494762.1	retained_intron	2/3	-	-	-	426	-	-	-	-	rs747400815	-	1	-	HGNC	HGNC:164	-	2	-	-	-	-	-	-	1	-	-	-	-	-
rs747400815	1:236739531-236739531	T	splice_region_variant,non_coding_transcript_exon_variant	LOW	ACTN2	ENSG00000077522	Transcript	ENST00000494762.1	retained_intron	2/3	-	-	-	426	-	-	-	-	rs747400815	-	1	-	HGNC	HGNC:164	-	2	-	-	-	-	uncertain_significance	-	1	-	-	-	-	-
rs747400815	1:236739531-236739531	G	missense_variant,splice_region_variant	MODERATE	ACTN2	ENSG00000077522	Transcript	ENST00000542672.6	protein_coding	10/21	-	-	-	1326	1106	369	S/W	tCg/tGg	rs747400815	-	1	-	HGNC	HGNC:164	-	1	A1	deleterious(0.01)	benign(0.104)	-	-	-	1	-	-	-	-	-
rs747400815	1:236739531-236739531	T	missense_variant,splice_region_variant	MODERATE	ACTN2	ENSG00000077522	Transcript	ENST00000542672.6	protein_coding	10/21	-	-	-	1326	1106	369	S/L	tCg/tTg	rs747400815	-	1	-	HGNC	HGNC:164	-	1	A1	deleterious(0.01)	benign(0.122)	-	uncertain_significance	-	1	-	-	-	-	-
rs747400815	1:236739531-236739531	G	missense_variant,splice_region_variant	MODERATE	ACTN2	ENSG00000077522	Transcript	ENST00000546208.5	protein_coding	12/23	-	-	-	1523	482	161	S/W	tCg/tGg	rs747400815	-	1	-	HGNC	HGNC:164	-	1	-	deleterious(0)	probably_damaging(0.999)	-	-	-	1	-	-	-	-	-
rs747400815	1:236739531-236739531	T	missense_variant,splice_region_variant	MODERATE	ACTN2	ENSG00000077522	Transcript	ENST00000546208.5	protein_coding	12/23	-	-	-	1523	482	161	S/L	tCg/tTg	rs747400815	-	1	-	HGNC	HGNC:164	-	1	-	deleterious(0.01)	probably_damaging(0.997)	-	uncertain_significance	-	1	-	-	-	-	-
rs747400815	1:236739531-236739531	G	splice_region_variant,3_prime_UTR_variant,NMD_transcript_variant	LOW	ACTN2	ENSG00000077522	Transcript	ENST00000651091.1	nonsense_mediated_decay	7/18	-	-	-	796	-	-	-	-	rs747400815	-	1	-	HGNC	HGNC:164	-	-	-	-	-	-	-	-	1	-	-	-	-	-
rs747400815	1:236739531-236739531	T	splice_region_variant,3_prime_UTR_variant,NMD_transcript_variant	LOW	ACTN2	ENSG00000077522	Transcript	ENST00000651091.1	nonsense_mediated_decay	7/18	-	-	-	796	-	-	-	-	rs747400815	-	1	-	HGNC	HGNC:164	-	-	-	-	-	-	uncertain_significance	-	1	-	-	-	-	-
rs747400815	1:236739531-236739531	G	missense_variant,splice_region_variant	MODERATE	ACTN2	ENSG00000077522	Transcript	ENST00000651275.1	protein_coding	9/20	-	-	-	998	998	333	S/W	tCg/tGg	rs747400815	-	1	cds_start_NF	HGNC	HGNC:164	-	-	-	deleterious(0)	probably_damaging(0.998)	-	-	-	1	-	-	-	-	-
rs747400815	1:236739531-236739531	T	missense_variant,splice_region_variant	MODERATE	ACTN2	ENSG00000077522	Transcript	ENST00000651275.1	protein_coding	9/20	-	-	-	998	998	333	S/L	tCg/tTg	rs747400815	-	1	cds_start_NF	HGNC	HGNC:164	-	-	-	deleterious(0.01)	benign(0.36)	-	uncertain_significance	-	1	-	-	-	-	-
rs747400815	1:236739531-236739531	G	intron_variant	MODIFIER	ACTN2	ENSG00000077522	Transcript	ENST00000651781.1	protein_coding	-	3/13	-	-	-	-	-	-	-	rs747400815	-	1	cds_start_NF	HGNC	HGNC:164	-	-	-	-	-	-	-	-	1	-	-	-	-	-
rs747400815	1:236739531-236739531	T	intron_variant	MODIFIER	ACTN2	ENSG00000077522	Transcript	ENST00000651781.1	protein_coding	-	3/13	-	-	-	-	-	-	-	rs747400815	-	1	cds_start_NF	HGNC	HGNC:164	-	-	-	-	-	-	uncertain_significance	-	1	-	-	-	-	-
rs747400815	1:236739531-236739531	G	splice_region_variant,3_prime_UTR_variant,NMD_transcript_variant	LOW	ACTN2	ENSG00000077522	Transcript	ENST00000651786.1	nonsense_mediated_decay	9/20	-	-	-	1042	-	-	-	-	rs747400815	-	1	-	HGNC	HGNC:164	-	-	-	-	-	-	-	-	1	-	-	-	-	-
rs747400815	1:236739531-236739531	T	splice_region_variant,3_prime_UTR_variant,NMD_transcript_variant	LOW	ACTN2	ENSG00000077522	Transcript	ENST00000651786.1	nonsense_mediated_decay	9/20	-	-	-	1042	-	-	-	-	rs747400815	-	1	-	HGNC	HGNC:164	-	-	-	-	-	-	uncertain_significance	-	1	-	-	-	-	-
rs747400815	1:236739531-236739531	G	splice_region_variant,3_prime_UTR_variant,NMD_transcript_variant	LOW	ACTN2	ENSG00000077522	Transcript	ENST00000652096.1	nonsense_mediated_decay	12/23	-	-	-	1468	-	-	-	-	rs747400815	-	1	-	HGNC	HGNC:164	-	-	-	-	-	-	-	-	1	-	-	-	-	-
rs747400815	1:236739531-236739531	T	splice_region_variant,3_prime_UTR_variant,NMD_transcript_variant	LOW	ACTN2	ENSG00000077522	Transcript	ENST00000652096.1	nonsense_mediated_decay	12/23	-	-	-	1468	-	-	-	-	rs747400815	-	1	-	HGNC	HGNC:164	-	-	-	-	-	-	uncertain_significance	-	1	-	-	-	-	-
rs35997569	1:236751623-236751623	G	missense_variant	MODERATE	ACTN2	ENSG00000077522	Transcript	ENST00000366578.6	protein_coding	15/21	-	-	-	1985	1810	604	M/V	Atg/Gtg	rs35997569	-	1	-	HGNC	HGNC:164	-	1	P3	tolerated(0.6)	benign(0)	0.0196	likely_benign,benign	-	1	25741868,24033266,23861362	-	-	-	-
rs35997569	1:236751623-236751623	G	upstream_gene_variant	MODIFIER	ACTN2	ENSG00000077522	Transcript	ENST00000461367.1	retained_intron	-	-	-	-	-	-	-	-	-	rs35997569	2276	1	-	HGNC	HGNC:164	-	3	-	-	-	0.0196	likely_benign,benign	-	1	25741868,24033266,23861362	-	-	-	-
rs35997569	1:236751623-236751623	G	downstream_gene_variant	MODIFIER	ACTN2	ENSG00000077522	Transcript	ENST00000492101.1	retained_intron	-	-	-	-	-	-	-	-	-	rs35997569	3483	1	-	HGNC	HGNC:164	-	3	-	-	-	0.0196	likely_benign,benign	-	1	25741868,24033266,23861362	-	-	-	-
rs35997569	1:236751623-236751623	G	non_coding_transcript_exon_variant	MODIFIER	ACTN2	ENSG00000077522	Transcript	ENST00000492634.6	processed_transcript	13/19	-	-	-	1740	-	-	-	-	rs35997569	-	1	-	HGNC	HGNC:164	-	5	-	-	-	0.0196	likely_benign,benign	-	1	25741868,24033266,23861362	-	-	-	-
rs35997569	1:236751623-236751623	G	missense_variant	MODERATE	ACTN2	ENSG00000077522	Transcript	ENST00000542672.6	protein_coding	15/21	-	-	-	2030	1810	604	M/V	Atg/Gtg	rs35997569	-	1	-	HGNC	HGNC:164	-	1	A1	tolerated(0.6)	benign(0)	0.0196	likely_benign,benign	-	1	25741868,24033266,23861362	-	-	-	-
rs35997569	1:236751623-236751623	G	missense_variant	MODERATE	ACTN2	ENSG00000077522	Transcript	ENST00000546208.5	protein_coding	17/23	-	-	-	2227	1186	396	M/V	Atg/Gtg	rs35997569	-	1	-	HGNC	HGNC:164	-	1	-	tolerated(0.31)	benign(0.012)	0.0196	likely_benign,benign	-	1	25741868,24033266,23861362	-	-	-	-
rs35997569	1:236751623-236751623	G	3_prime_UTR_variant,NMD_transcript_variant	MODIFIER	ACTN2	ENSG00000077522	Transcript	ENST00000651091.1	nonsense_mediated_decay	12/18	-	-	-	1500	-	-	-	-	rs35997569	-	1	-	HGNC	HGNC:164	-	-	-	-	-	0.0196	likely_benign,benign	-	1	25741868,24033266,23861362	-	-	-	-
rs35997569	1:236751623-236751623	G	missense_variant	MODERATE	ACTN2	ENSG00000077522	Transcript	ENST00000651275.1	protein_coding	14/20	-	-	-	1702	1702	568	M/V	Atg/Gtg	rs35997569	-	1	cds_start_NF	HGNC	HGNC:164	-	-	-	tolerated(0.59)	benign(0)	0.0196	likely_benign,benign	-	1	25741868,24033266,23861362	-	-	-	-
rs35997569	1:236751623-236751623	G	missense_variant	MODERATE	ACTN2	ENSG00000077522	Transcript	ENST00000651781.1	protein_coding	8/14	-	-	-	890	892	298	M/V	Atg/Gtg	rs35997569	-	1	cds_start_NF	HGNC	HGNC:164	-	-	-	tolerated(0.36)	benign(0)	0.0196	likely_benign,benign	-	1	25741868,24033266,23861362	-	-	-	-
rs35997569	1:236751623-236751623	G	3_prime_UTR_variant,NMD_transcript_variant	MODIFIER	ACTN2	ENSG00000077522	Transcript	ENST00000651786.1	nonsense_mediated_decay	14/20	-	-	-	1746	-	-	-	-	rs35997569	-	1	-	HGNC	HGNC:164	-	-	-	-	-	0.0196	likely_benign,benign	-	1	25741868,24033266,23861362	-	-	-	-
rs35997569	1:236751623-236751623	G	3_prime_UTR_variant,NMD_transcript_variant	MODIFIER	ACTN2	ENSG00000077522	Transcript	ENST00000652096.1	nonsense_mediated_decay	17/23	-	-	-	2172	-	-	-	-	rs35997569	-	1	-	HGNC	HGNC:164	-	-	-	-	-	0.0196	likely_benign,benign	-	1	25741868,24033266,23861362	-	-	-	-
rs397516534	1:237374801-237374801	CC	splice_region_variant,intron_variant	LOW	RYR2	ENSG00000198626	Transcript	ENST00000360064.7	protein_coding	-	5/102	-	-	-	-	-	-	-	rs397516534	-	1	-	HGNC	HGNC:10484	-	5	P1	-	-	-	likely_benign	-	1	24033266	-	-	-	-
rs397516534	1:237374801-237374801	CC	splice_region_variant,intron_variant	LOW	RYR2	ENSG00000198626	Transcript	ENST00000366574.7	protein_coding	-	7/104	-	-	-	-	-	-	-	rs397516534	-	1	-	HGNC	HGNC:10484	NM_001035.3	1	-	-	-	-	likely_benign	-	1	24033266	-	-	-	-
rs7522981	1:237610757-237610757	A	splice_region_variant,intron_variant	LOW	RYR2	ENSG00000198626	Transcript	ENST00000360064.7	protein_coding	-	33/102	-	-	-	-	-	-	-	rs7522981,COSV63686202	-	1	-	HGNC	HGNC:10484	-	5	P1	-	-	-	-	0,1	1,1	24033266	-	-	-	-
rs7522981	1:237610757-237610757	C	splice_region_variant,intron_variant	LOW	RYR2	ENSG00000198626	Transcript	ENST00000360064.7	protein_coding	-	33/102	-	-	-	-	-	-	-	rs7522981,COSV63686202	-	1	-	HGNC	HGNC:10484	-	5	P1	-	-	0.0172	benign,likely_benign,benign/likely_benign	0,1	1,1	24033266	-	-	-	-
rs7522981	1:237610757-237610757	A	splice_region_variant,intron_variant	LOW	RYR2	ENSG00000198626	Transcript	ENST00000366574.7	protein_coding	-	35/104	-	-	-	-	-	-	-	rs7522981,COSV63686202	-	1	-	HGNC	HGNC:10484	NM_001035.3	1	-	-	-	-	-	0,1	1,1	24033266	-	-	-	-
rs7522981	1:237610757-237610757	C	splice_region_variant,intron_variant	LOW	RYR2	ENSG00000198626	Transcript	ENST00000366574.7	protein_coding	-	35/104	-	-	-	-	-	-	-	rs7522981,COSV63686202	-	1	-	HGNC	HGNC:10484	NM_001035.3	1	-	-	-	0.0172	benign,likely_benign,benign/likely_benign	0,1	1,1	24033266	-	-	-	-
rs369152386	1:237639185-237639185	A	missense_variant	MODERATE	RYR2	ENSG00000198626	Transcript	ENST00000360064.7	protein_coding	44/103	-	-	-	7051	7051	2351	G/R	Gga/Aga	rs369152386,CM1411477	-	1	-	HGNC	HGNC:10484	-	5	P1	tolerated(0.28)	benign(0.01)	-	uncertain_significance	-	1,1	-	-	-	-	-
rs369152386	1:237639185-237639185	A	missense_variant	MODERATE	RYR2	ENSG00000198626	Transcript	ENST00000366574.7	protein_coding	46/105	-	-	-	7437	7099	2367	G/R	Gga/Aga	rs369152386,CM1411477	-	1	-	HGNC	HGNC:10484	NM_001035.3	1	-	tolerated(0.26)	benign(0.215)	-	uncertain_significance	-	1,1	-	-	-	-	-
rs372631657	1:237687514-237687514	T	intron_variant	MODIFIER	RYR2	ENSG00000198626	Transcript	ENST00000360064.7	protein_coding	-	61/102	-	-	-	-	-	-	-	rs372631657	-	1	-	HGNC	HGNC:10484	-	5	P1	-	-	0.0002	conflicting_interpretations_of_pathogenicity,uncertain_significance	-	1	-	-	-	-	-
rs372631657	1:237687514-237687514	T	intron_variant	MODIFIER	RYR2	ENSG00000198626	Transcript	ENST00000366574.7	protein_coding	-	63/104	-	-	-	-	-	-	-	rs372631657	-	1	-	HGNC	HGNC:10484	NM_001035.3	1	-	-	-	0.0002	conflicting_interpretations_of_pathogenicity,uncertain_significance	-	1	-	-	-	-	-
rs372631657	1:237687514-237687514	T	intron_variant,NMD_transcript_variant	MODIFIER	RYR2	ENSG00000198626	Transcript	ENST00000609119.1	nonsense_mediated_decay	-	2/30	-	-	-	-	-	-	-	rs372631657	-	1	cds_start_NF	HGNC	HGNC:10484	-	5	-	-	-	0.0002	conflicting_interpretations_of_pathogenicity,uncertain_significance	-	1	-	-	-	-	-
rs372631657	1:237687514-237687514	T	intron_variant	MODIFIER	RYR2	ENSG00000198626	Transcript	ENST00000659194.1	protein_coding	-	13/39	-	-	-	-	-	-	-	rs372631657	-	1	cds_start_NF,cds_end_NF	HGNC	HGNC:10484	-	-	-	-	-	0.0002	conflicting_interpretations_of_pathogenicity,uncertain_significance	-	1	-	-	-	-	-
rs372631657	1:237687514-237687514	T	regulatory_region_variant	MODIFIER	-	-	RegulatoryFeature	ENSR00000391365	-	-	-	-	-	-	-	-	-	-	rs372631657	-	-	-	-	-	-	-	-	-	-	0.0002	conflicting_interpretations_of_pathogenicity,uncertain_significance	-	1	-	-	-	-	-
rs766109950	1:237784656-237784656	A	missense_variant	MODERATE	RYR2	ENSG00000198626	Transcript	ENST00000360064.7	protein_coding	88/103	-	-	-	12896	12896	4299	G/E	gGg/gAg	rs766109950,COSV63658108,COSV63667834	-	1	-	HGNC	HGNC:10484	-	5	P1	deleterious(0)	probably_damaging(0.992)	-	uncertain_significance	0,1,1	1,1,1	-	-	-	-	-
rs766109950	1:237784656-237784656	A	missense_variant	MODERATE	RYR2	ENSG00000198626	Transcript	ENST00000366574.7	protein_coding	90/105	-	-	-	13282	12944	4315	G/E	gGg/gAg	rs766109950,COSV63658108,COSV63667834	-	1	-	HGNC	HGNC:10484	NM_001035.3	1	-	deleterious(0)	probably_damaging(0.999)	-	uncertain_significance	0,1,1	1,1,1	-	-	-	-	-
rs766109950	1:237784656-237784656	A	3_prime_UTR_variant,NMD_transcript_variant	MODIFIER	RYR2	ENSG00000198626	Transcript	ENST00000609119.1	nonsense_mediated_decay	30/31	-	-	-	4139	-	-	-	-	rs766109950,COSV63658108,COSV63667834	-	1	cds_start_NF	HGNC	HGNC:10484	-	5	-	-	-	-	uncertain_significance	0,1,1	1,1,1	-	-	-	-	-
rs766109950	1:237784656-237784656	A	missense_variant	MODERATE	RYR2	ENSG00000198626	Transcript	ENST00000659194.1	protein_coding	40/40	-	-	-	5121	5123	1708	G/E	gGg/gAg	rs766109950,COSV63658108,COSV63667834	-	1	cds_start_NF,cds_end_NF	HGNC	HGNC:10484	-	-	-	deleterious(0)	probably_damaging(0.989)	-	uncertain_significance	0,1,1	1,1,1	-	-	-	-	-
rs766109950	1:237784656-237784656	A	missense_variant	MODERATE	RYR2	ENSG00000198626	Transcript	ENST00000660292.1	protein_coding	23/29	-	-	-	2997	2999	1000	G/E	gGg/gAg	rs766109950,COSV63658108,COSV63667834	-	1	cds_start_NF,cds_end_NF	HGNC	HGNC:10484	-	-	-	deleterious(0)	probably_damaging(0.974)	-	uncertain_significance	0,1,1	1,1,1	-	-	-	-	-
rs794728797	1:237788070-237788070	A	missense_variant	MODERATE	RYR2	ENSG00000198626	Transcript	ENST00000360064.7	protein_coding	90/103	-	-	-	13360	13360	4454	G/R	Gga/Aga	rs794728797,CM143799,COSV63713708	-	1	-	HGNC	HGNC:10484	-	5	P1	tolerated(0.34)	benign(0.375)	-	uncertain_significance	0,0,1	1,1,1	-	-	-	-	-
rs794728797	1:237788070-237788070	A	missense_variant	MODERATE	RYR2	ENSG00000198626	Transcript	ENST00000366574.7	protein_coding	92/105	-	-	-	13749	13411	4471	G/R	Gga/Aga	rs794728797,CM143799,COSV63713708	-	1	-	HGNC	HGNC:10484	NM_001035.3	1	-	tolerated(0.36)	possibly_damaging(0.757)	-	uncertain_significance	0,0,1	1,1,1	-	-	-	-	-
rs794728797	1:237788070-237788070	A	upstream_gene_variant	MODIFIER	RYR2	ENSG00000198626	Transcript	ENST00000608590.5	processed_transcript	-	-	-	-	-	-	-	-	-	rs794728797,CM143799,COSV63713708	3776	1	-	HGNC	HGNC:10484	-	2	-	-	-	-	uncertain_significance	0,0,1	1,1,1	-	-	-	-	-
rs794728797	1:237788070-237788070	A	downstream_gene_variant	MODIFIER	RYR2	ENSG00000198626	Transcript	ENST00000609119.1	nonsense_mediated_decay	-	-	-	-	-	-	-	-	-	rs794728797,CM143799,COSV63713708	2034	1	cds_start_NF	HGNC	HGNC:10484	-	5	-	-	-	-	uncertain_significance	0,0,1	1,1,1	-	-	-	-	-
rs794728797	1:237788070-237788070	A	downstream_gene_variant	MODIFIER	RYR2	ENSG00000198626	Transcript	ENST00000659194.1	protein_coding	-	-	-	-	-	-	-	-	-	rs794728797,CM143799,COSV63713708	3117	1	cds_start_NF,cds_end_NF	HGNC	HGNC:10484	-	-	-	-	-	-	uncertain_significance	0,0,1	1,1,1	-	-	-	-	-
rs794728797	1:237788070-237788070	A	missense_variant	MODERATE	RYR2	ENSG00000198626	Transcript	ENST00000660292.1	protein_coding	25/29	-	-	-	3464	3466	1156	G/R	Gga/Aga	rs794728797,CM143799,COSV63713708	-	1	cds_start_NF,cds_end_NF	HGNC	HGNC:10484	-	-	-	tolerated(0.28)	possibly_damaging(0.544)	-	uncertain_significance	0,0,1	1,1,1	-	-	-	-	-
rs377503418	1:237792236-237792236	A	missense_variant	MODERATE	RYR2	ENSG00000198626	Transcript	ENST00000360064.7	protein_coding	92/103	-	-	-	13644	13644	4548	S/R	agC/agA	rs377503418,CM097971,COSV63706992	-	1	-	HGNC	HGNC:10484	-	5	P1	deleterious(0.05)	probably_damaging(0.91)	-	-	0,0,1	0,1,1	-	-	-	-	-
rs377503418	1:237792236-237792236	T	synonymous_variant	LOW	RYR2	ENSG00000198626	Transcript	ENST00000360064.7	protein_coding	92/103	-	-	-	13644	13644	4548	S	agC/agT	rs377503418,CM097971,COSV63706992	-	1	-	HGNC	HGNC:10484	-	5	P1	-	-	-	-	0,0,1	0,1,1	-	-	-	-	-
rs377503418	1:237792236-237792236	A	missense_variant	MODERATE	RYR2	ENSG00000198626	Transcript	ENST00000366574.7	protein_coding	94/105	-	-	-	14033	13695	4565	S/R	agC/agA	rs377503418,CM097971,COSV63706992	-	1	-	HGNC	HGNC:10484	NM_001035.3	1	-	tolerated(0.05)	possibly_damaging(0.744)	-	-	0,0,1	0,1,1	-	-	-	-	-
rs377503418	1:237792236-237792236	T	synonymous_variant	LOW	RYR2	ENSG00000198626	Transcript	ENST00000366574.7	protein_coding	94/105	-	-	-	14033	13695	4565	S	agC/agT	rs377503418,CM097971,COSV63706992	-	1	-	HGNC	HGNC:10484	NM_001035.3	1	-	-	-	-	-	0,0,1	0,1,1	-	-	-	-	-
rs377503418	1:237792236-237792236	A	non_coding_transcript_exon_variant	MODIFIER	RYR2	ENSG00000198626	Transcript	ENST00000608590.5	processed_transcript	2/12	-	-	-	206	-	-	-	-	rs377503418,CM097971,COSV63706992	-	1	-	HGNC	HGNC:10484	-	2	-	-	-	-	-	0,0,1	0,1,1	-	-	-	-	-
rs377503418	1:237792236-237792236	T	non_coding_transcript_exon_variant	MODIFIER	RYR2	ENSG00000198626	Transcript	ENST00000608590.5	processed_transcript	2/12	-	-	-	206	-	-	-	-	rs377503418,CM097971,COSV63706992	-	1	-	HGNC	HGNC:10484	-	2	-	-	-	-	-	0,0,1	0,1,1	-	-	-	-	-
rs377503418	1:237792236-237792236	A	missense_variant	MODERATE	RYR2	ENSG00000198626	Transcript	ENST00000660292.1	protein_coding	27/29	-	-	-	3748	3750	1250	S/R	agC/agA	rs377503418,CM097971,COSV63706992	-	1	cds_start_NF,cds_end_NF	HGNC	HGNC:10484	-	-	-	deleterious(0.02)	probably_damaging(0.975)	-	-	0,0,1	0,1,1	-	-	-	-	-
rs377503418	1:237792236-237792236	T	synonymous_variant	LOW	RYR2	ENSG00000198626	Transcript	ENST00000660292.1	protein_coding	27/29	-	-	-	3748	3750	1250	S	agC/agT	rs377503418,CM097971,COSV63706992	-	1	cds_start_NF,cds_end_NF	HGNC	HGNC:10484	-	-	-	-	-	-	-	0,0,1	0,1,1	-	-	-	-	-
rs794728830	1:237792276-237792276	T	missense_variant	MODERATE	RYR2	ENSG00000198626	Transcript	ENST00000360064.7	protein_coding	92/103	-	-	-	13684	13684	4562	H/Y	Cac/Tac	rs794728830,CM136011	-	1	-	HGNC	HGNC:10484	-	5	P1	deleterious(0)	probably_damaging(0.996)	-	uncertain_significance	-	1,1	-	-	-	-	-
rs794728830	1:237792276-237792276	T	missense_variant	MODERATE	RYR2	ENSG00000198626	Transcript	ENST00000366574.7	protein_coding	94/105	-	-	-	14073	13735	4579	H/Y	Cac/Tac	rs794728830,CM136011	-	1	-	HGNC	HGNC:10484	NM_001035.3	1	-	deleterious(0)	probably_damaging(0.988)	-	uncertain_significance	-	1,1	-	-	-	-	-
rs794728830	1:237792276-237792276	T	non_coding_transcript_exon_variant	MODIFIER	RYR2	ENSG00000198626	Transcript	ENST00000608590.5	processed_transcript	2/12	-	-	-	246	-	-	-	-	rs794728830,CM136011	-	1	-	HGNC	HGNC:10484	-	2	-	-	-	-	uncertain_significance	-	1,1	-	-	-	-	-
rs794728830	1:237792276-237792276	T	missense_variant	MODERATE	RYR2	ENSG00000198626	Transcript	ENST00000660292.1	protein_coding	27/29	-	-	-	3788	3790	1264	H/Y	Cac/Tac	rs794728830,CM136011	-	1	cds_start_NF,cds_end_NF	HGNC	HGNC:10484	-	-	-	deleterious(0)	probably_damaging(0.999)	-	uncertain_significance	-	1,1	-	-	-	-	-
rs779426326	10:20831208-20831208	A	missense_variant	MODERATE	NEBL	ENSG00000078114	Transcript	ENST00000377122.8	protein_coding	16/28	-	-	-	2056	1659	553	E/D	gaA/gaT	rs779426326	-	-1	-	HGNC	HGNC:16932	-	1	-	tolerated(0.45)	benign(0.007)	-	-	-	-	-	-	-	-	-
rs779426326	10:20831208-20831208	G	missense_variant	MODERATE	NEBL	ENSG00000078114	Transcript	ENST00000377122.8	protein_coding	16/28	-	-	-	2056	1659	553	E/D	gaA/gaC	rs779426326	-	-1	-	HGNC	HGNC:16932	-	1	-	tolerated(0.45)	benign(0.007)	-	-	-	-	-	-	-	-	-
rs779426326	10:20831208-20831208	A	intron_variant	MODIFIER	NEBL	ENSG00000078114	Transcript	ENST00000417816.2	protein_coding	-	4/6	-	-	-	-	-	-	-	rs779426326	-	-1	-	HGNC	HGNC:16932	-	1	P1	-	-	-	-	-	-	-	-	-	-	-
rs779426326	10:20831208-20831208	G	intron_variant	MODIFIER	NEBL	ENSG00000078114	Transcript	ENST00000417816.2	protein_coding	-	4/6	-	-	-	-	-	-	-	rs779426326	-	-1	-	HGNC	HGNC:16932	-	1	P1	-	-	-	-	-	-	-	-	-	-	-
rs779426326	10:20831208-20831208	A	upstream_gene_variant	MODIFIER	NEBL	ENSG00000078114	Transcript	ENST00000460652.1	nonsense_mediated_decay	-	-	-	-	-	-	-	-	-	rs779426326	4737	-1	cds_start_NF	HGNC	HGNC:16932	-	3	-	-	-	-	-	-	-	-	-	-	-	-
rs779426326	10:20831208-20831208	G	upstream_gene_variant	MODIFIER	NEBL	ENSG00000078114	Transcript	ENST00000460652.1	nonsense_mediated_decay	-	-	-	-	-	-	-	-	-	rs779426326	4737	-1	cds_start_NF	HGNC	HGNC:16932	-	3	-	-	-	-	-	-	-	-	-	-	-	-
rs779426326	10:20831208-20831208	A	downstream_gene_variant	MODIFIER	NEBL	ENSG00000078114	Transcript	ENST00000482754.1	retained_intron	-	-	-	-	-	-	-	-	-	rs779426326	4305	-1	-	HGNC	HGNC:16932	-	5	-	-	-	-	-	-	-	-	-	-	-	-
rs779426326	10:20831208-20831208	G	downstream_gene_variant	MODIFIER	NEBL	ENSG00000078114	Transcript	ENST00000482754.1	retained_intron	-	-	-	-	-	-	-	-	-	rs779426326	4305	-1	-	HGNC	HGNC:16932	-	5	-	-	-	-	-	-	-	-	-	-	-	-
rs779426326	10:20831208-20831208	A	non_coding_transcript_exon_variant	MODIFIER	NEBL	ENSG00000078114	Transcript	ENST00000493005.5	retained_intron	3/12	-	-	-	259	-	-	-	-	rs779426326	-	-1	-	HGNC	HGNC:16932	-	1	-	-	-	-	-	-	-	-	-	-	-	-
rs779426326	10:20831208-20831208	G	non_coding_transcript_exon_variant	MODIFIER	NEBL	ENSG00000078114	Transcript	ENST00000493005.5	retained_intron	3/12	-	-	-	259	-	-	-	-	rs779426326	-	-1	-	HGNC	HGNC:16932	-	1	-	-	-	-	-	-	-	-	-	-	-	-
rs779426326	10:20831208-20831208	A	non_coding_transcript_exon_variant	MODIFIER	NEBL	ENSG00000078114	Transcript	ENST00000498424.2	retained_intron	2/2	-	-	-	210	-	-	-	-	rs779426326	-	-1	-	HGNC	HGNC:16932	-	5	-	-	-	-	-	-	-	-	-	-	-	-
rs779426326	10:20831208-20831208	G	non_coding_transcript_exon_variant	MODIFIER	NEBL	ENSG00000078114	Transcript	ENST00000498424.2	retained_intron	2/2	-	-	-	210	-	-	-	-	rs779426326	-	-1	-	HGNC	HGNC:16932	-	5	-	-	-	-	-	-	-	-	-	-	-	-
rs145633958	10:43100551-43100551	A	missense_variant	MODERATE	RET	ENSG00000165731	Transcript	ENST00000340058.6	protein_coding	2/19	-	-	-	356	166	56	L/M	Ctg/Atg	rs145633958,CM001777	-	1	-	HGNC	HGNC:9967	-	1	A2	tolerated_low_confidence(0.35)	benign(0.316)	0.0012	benign,benign/likely_benign,likely_benign	-	1,1	24728327,22703879,23757202,10790203,17279407,17340630,20473317,30072953	-	-	-	-
rs145633958	10:43100551-43100551	T	synonymous_variant	LOW	RET	ENSG00000165731	Transcript	ENST00000340058.6	protein_coding	2/19	-	-	-	356	166	56	L	Ctg/Ttg	rs145633958,CM001777	-	1	-	HGNC	HGNC:9967	-	1	A2	-	-	-	-	-	1,1	24728327,22703879,23757202,10790203,17279407,17340630,20473317,30072953	-	-	-	-
rs145633958	10:43100551-43100551	A	missense_variant	MODERATE	RET	ENSG00000165731	Transcript	ENST00000355710.8	protein_coding	2/20	-	-	-	356	166	56	L/M	Ctg/Atg	rs145633958,CM001777	-	1	-	HGNC	HGNC:9967	NM_020975.6	5	P3	tolerated_low_confidence(0.35)	benign(0.168)	0.0012	benign,benign/likely_benign,likely_benign	-	1,1	24728327,22703879,23757202,10790203,17279407,17340630,20473317,30072953	-	-	-	-
rs145633958	10:43100551-43100551	T	synonymous_variant	LOW	RET	ENSG00000165731	Transcript	ENST00000355710.8	protein_coding	2/20	-	-	-	356	166	56	L	Ctg/Ttg	rs145633958,CM001777	-	1	-	HGNC	HGNC:9967	NM_020975.6	5	P3	-	-	-	-	-	1,1	24728327,22703879,23757202,10790203,17279407,17340630,20473317,30072953	-	-	-	-
rs145633958	10:43100551-43100551	A	upstream_gene_variant	MODIFIER	RET	ENSG00000165731	Transcript	ENST00000479913.1	retained_intron	-	-	-	-	-	-	-	-	-	rs145633958,CM001777	4181	1	-	HGNC	HGNC:9967	-	4	-	-	-	0.0012	benign,benign/likely_benign,likely_benign	-	1,1	24728327,22703879,23757202,10790203,17279407,17340630,20473317,30072953	-	-	-	-
rs145633958	10:43100551-43100551	T	upstream_gene_variant	MODIFIER	RET	ENSG00000165731	Transcript	ENST00000479913.1	retained_intron	-	-	-	-	-	-	-	-	-	rs145633958,CM001777	4181	1	-	HGNC	HGNC:9967	-	4	-	-	-	-	-	-	1,1	24728327,22703879,23757202,10790203,17279407,17340630,20473317,30072953	-	-	-	-
rs145633958	10:43100551-43100551	A	intron_variant	MODIFIER	RET	ENSG00000165731	Transcript	ENST00000498820.5	protein_coding	-	1/4	-	-	-	-	-	-	-	rs145633958,CM001777	-	1	cds_end_NF	HGNC	HGNC:9967	-	3	-	-	-	0.0012	benign,benign/likely_benign,likely_benign	-	1,1	24728327,22703879,23757202,10790203,17279407,17340630,20473317,30072953	-	-	-	-
rs145633958	10:43100551-43100551	T	intron_variant	MODIFIER	RET	ENSG00000165731	Transcript	ENST00000498820.5	protein_coding	-	1/4	-	-	-	-	-	-	-	rs145633958,CM001777	-	1	cds_end_NF	HGNC	HGNC:9967	-	3	-	-	-	-	-	-	1,1	24728327,22703879,23757202,10790203,17279407,17340630,20473317,30072953	-	-	-	-
rs145633958	10:43100551-43100551	A	missense_variant	MODERATE	RET	ENSG00000165731	Transcript	ENST00000615310.4	protein_coding	2/14	-	-	-	356	166	56	L/M	Ctg/Atg	rs145633958,CM001777	-	1	-	HGNC	HGNC:9967	-	5	-	tolerated(0.46)	possibly_damaging(0.702)	0.0012	benign,benign/likely_benign,likely_benign	-	1,1	24728327,22703879,23757202,10790203,17279407,17340630,20473317,30072953	-	-	-	-
rs145633958	10:43100551-43100551	T	synonymous_variant	LOW	RET	ENSG00000165731	Transcript	ENST00000615310.4	protein_coding	2/14	-	-	-	356	166	56	L	Ctg/Ttg	rs145633958,CM001777	-	1	-	HGNC	HGNC:9967	-	5	-	-	-	-	-	-	1,1	24728327,22703879,23757202,10790203,17279407,17340630,20473317,30072953	-	-	-	-
rs145633958	10:43100551-43100551	A	missense_variant	MODERATE	RET	ENSG00000165731	Transcript	ENST00000638465.1	protein_coding	1/2	-	-	-	68	70	24	L/M	Ctg/Atg	rs145633958,CM001777	-	1	cds_start_NF	HGNC	HGNC:9967	-	5	-	tolerated(0.36)	probably_damaging(0.918)	0.0012	benign,benign/likely_benign,likely_benign	-	1,1	24728327,22703879,23757202,10790203,17279407,17340630,20473317,30072953	-	-	-	-
rs145633958	10:43100551-43100551	T	synonymous_variant	LOW	RET	ENSG00000165731	Transcript	ENST00000638465.1	protein_coding	1/2	-	-	-	68	70	24	L	Ctg/Ttg	rs145633958,CM001777	-	1	cds_start_NF	HGNC	HGNC:9967	-	5	-	-	-	-	-	-	1,1	24728327,22703879,23757202,10790203,17279407,17340630,20473317,30072953	-	-	-	-
rs145633958	10:43100551-43100551	A	missense_variant	MODERATE	RET	ENSG00000165731	Transcript	ENST00000640619.1	protein_coding	1/2	-	-	-	68	70	24	L/M	Ctg/Atg	rs145633958,CM001777	-	1	cds_start_NF	HGNC	HGNC:9967	-	5	-	tolerated_low_confidence(0.27)	probably_damaging(0.921)	0.0012	benign,benign/likely_benign,likely_benign	-	1,1	24728327,22703879,23757202,10790203,17279407,17340630,20473317,30072953	-	-	-	-
rs145633958	10:43100551-43100551	T	synonymous_variant	LOW	RET	ENSG00000165731	Transcript	ENST00000640619.1	protein_coding	1/2	-	-	-	68	70	24	L	Ctg/Ttg	rs145633958,CM001777	-	1	cds_start_NF	HGNC	HGNC:9967	-	5	-	-	-	-	-	-	1,1	24728327,22703879,23757202,10790203,17279407,17340630,20473317,30072953	-	-	-	-
rs145633958	10:43100551-43100551	A	missense_variant,NMD_transcript_variant	MODERATE	RET	ENSG00000165731	Transcript	ENST00000671844.1	nonsense_mediated_decay	2/16	-	-	-	361	166	56	L/M	Ctg/Atg	rs145633958,CM001777	-	1	-	HGNC	HGNC:9967	-	-	-	tolerated(0.34)	possibly_damaging(0.58)	0.0012	benign,benign/likely_benign,likely_benign	-	1,1	24728327,22703879,23757202,10790203,17279407,17340630,20473317,30072953	-	-	-	-
rs145633958	10:43100551-43100551	T	synonymous_variant,NMD_transcript_variant	LOW	RET	ENSG00000165731	Transcript	ENST00000671844.1	nonsense_mediated_decay	2/16	-	-	-	361	166	56	L	Ctg/Ttg	rs145633958,CM001777	-	1	-	HGNC	HGNC:9967	-	-	-	-	-	-	-	-	1,1	24728327,22703879,23757202,10790203,17279407,17340630,20473317,30072953	-	-	-	-
rs145633958	10:43100551-43100551	A	intron_variant,NMD_transcript_variant	MODIFIER	RET	ENSG00000165731	Transcript	ENST00000672389.1	nonsense_mediated_decay	-	1/13	-	-	-	-	-	-	-	rs145633958,CM001777	-	1	-	HGNC	HGNC:9967	-	-	-	-	-	0.0012	benign,benign/likely_benign,likely_benign	-	1,1	24728327,22703879,23757202,10790203,17279407,17340630,20473317,30072953	-	-	-	-
rs145633958	10:43100551-43100551	T	intron_variant,NMD_transcript_variant	MODIFIER	RET	ENSG00000165731	Transcript	ENST00000672389.1	nonsense_mediated_decay	-	1/13	-	-	-	-	-	-	-	rs145633958,CM001777	-	1	-	HGNC	HGNC:9967	-	-	-	-	-	-	-	-	1,1	24728327,22703879,23757202,10790203,17279407,17340630,20473317,30072953	-	-	-	-
rs115272158	10:43109124-43109124	T	missense_variant	MODERATE	RET	ENSG00000165731	Transcript	ENST00000340058.6	protein_coding	6/19	-	-	-	1347	1157	386	A/V	gCg/gTg	rs115272158	-	1	-	HGNC	HGNC:9967	-	1	A2	tolerated(0.14)	benign(0.079)	0.0006	likely_benign,not_provided,uncertain_significance	-	1	24728327	-	-	-	-
rs115272158	10:43109124-43109124	T	missense_variant	MODERATE	RET	ENSG00000165731	Transcript	ENST00000355710.8	protein_coding	6/20	-	-	-	1347	1157	386	A/V	gCg/gTg	rs115272158	-	1	-	HGNC	HGNC:9967	NM_020975.6	5	P3	tolerated(0.13)	benign(0.023)	0.0006	likely_benign,not_provided,uncertain_significance	-	1	24728327	-	-	-	-
rs115272158	10:43109124-43109124	T	downstream_gene_variant	MODIFIER	RET	ENSG00000165731	Transcript	ENST00000479913.1	retained_intron	-	-	-	-	-	-	-	-	-	rs115272158	2634	1	-	HGNC	HGNC:9967	-	4	-	-	-	0.0006	likely_benign,not_provided,uncertain_significance	-	1	24728327	-	-	-	-
rs115272158	10:43109124-43109124	T	intron_variant	MODIFIER	RET	ENSG00000165731	Transcript	ENST00000498820.5	protein_coding	-	1/4	-	-	-	-	-	-	-	rs115272158	-	1	cds_end_NF	HGNC	HGNC:9967	-	3	-	-	-	0.0006	likely_benign,not_provided,uncertain_significance	-	1	24728327	-	-	-	-
rs115272158	10:43109124-43109124	T	missense_variant	MODERATE	RET	ENSG00000165731	Transcript	ENST00000615310.4	protein_coding	6/14	-	-	-	1347	1157	386	A/V	gCg/gTg	rs115272158	-	1	-	HGNC	HGNC:9967	-	5	-	deleterious(0.04)	benign(0.041)	0.0006	likely_benign,not_provided,uncertain_significance	-	1	24728327	-	-	-	-
rs115272158	10:43109124-43109124	T	intron_variant,NMD_transcript_variant	MODIFIER	RET	ENSG00000165731	Transcript	ENST00000671844.1	nonsense_mediated_decay	-	3/15	-	-	-	-	-	-	-	rs115272158	-	1	-	HGNC	HGNC:9967	-	-	-	-	-	0.0006	likely_benign,not_provided,uncertain_significance	-	1	24728327	-	-	-	-
rs115272158	10:43109124-43109124	T	intron_variant,NMD_transcript_variant	MODIFIER	RET	ENSG00000165731	Transcript	ENST00000672389.1	nonsense_mediated_decay	-	1/13	-	-	-	-	-	-	-	rs115272158	-	1	-	HGNC	HGNC:9967	-	-	-	-	-	0.0006	likely_benign,not_provided,uncertain_significance	-	1	24728327	-	-	-	-
rs371731991	10:43109220-43109220	A	missense_variant	MODERATE	RET	ENSG00000165731	Transcript	ENST00000340058.6	protein_coding	6/19	-	-	-	1443	1253	418	R/Q	cGa/cAa	rs371731991,COSV60704091	-	1	-	HGNC	HGNC:9967	-	1	A2	tolerated(0.25)	benign(0.2)	-	uncertain_significance	0,1	1,1	-	-	-	-	-
rs371731991	10:43109220-43109220	C	missense_variant	MODERATE	RET	ENSG00000165731	Transcript	ENST00000340058.6	protein_coding	6/19	-	-	-	1443	1253	418	R/P	cGa/cCa	rs371731991,COSV60704091	-	1	-	HGNC	HGNC:9967	-	1	A2	tolerated(0.22)	possibly_damaging(0.838)	-	uncertain_significance	0,1	1,1	-	-	-	-	-
rs371731991	10:43109220-43109220	A	missense_variant	MODERATE	RET	ENSG00000165731	Transcript	ENST00000355710.8	protein_coding	6/20	-	-	-	1443	1253	418	R/Q	cGa/cAa	rs371731991,COSV60704091	-	1	-	HGNC	HGNC:9967	NM_020975.6	5	P3	tolerated(0.23)	benign(0.047)	-	uncertain_significance	0,1	1,1	-	-	-	-	-
rs371731991	10:43109220-43109220	C	missense_variant	MODERATE	RET	ENSG00000165731	Transcript	ENST00000355710.8	protein_coding	6/20	-	-	-	1443	1253	418	R/P	cGa/cCa	rs371731991,COSV60704091	-	1	-	HGNC	HGNC:9967	NM_020975.6	5	P3	tolerated(0.18)	benign(0.007)	-	uncertain_significance	0,1	1,1	-	-	-	-	-
rs371731991	10:43109220-43109220	A	downstream_gene_variant	MODIFIER	RET	ENSG00000165731	Transcript	ENST00000479913.1	retained_intron	-	-	-	-	-	-	-	-	-	rs371731991,COSV60704091	2730	1	-	HGNC	HGNC:9967	-	4	-	-	-	-	uncertain_significance	0,1	1,1	-	-	-	-	-
rs371731991	10:43109220-43109220	C	downstream_gene_variant	MODIFIER	RET	ENSG00000165731	Transcript	ENST00000479913.1	retained_intron	-	-	-	-	-	-	-	-	-	rs371731991,COSV60704091	2730	1	-	HGNC	HGNC:9967	-	4	-	-	-	-	uncertain_significance	0,1	1,1	-	-	-	-	-
rs371731991	10:43109220-43109220	A	intron_variant	MODIFIER	RET	ENSG00000165731	Transcript	ENST00000498820.5	protein_coding	-	1/4	-	-	-	-	-	-	-	rs371731991,COSV60704091	-	1	cds_end_NF	HGNC	HGNC:9967	-	3	-	-	-	-	uncertain_significance	0,1	1,1	-	-	-	-	-
rs371731991	10:43109220-43109220	C	intron_variant	MODIFIER	RET	ENSG00000165731	Transcript	ENST00000498820.5	protein_coding	-	1/4	-	-	-	-	-	-	-	rs371731991,COSV60704091	-	1	cds_end_NF	HGNC	HGNC:9967	-	3	-	-	-	-	uncertain_significance	0,1	1,1	-	-	-	-	-
rs371731991	10:43109220-43109220	A	missense_variant	MODERATE	RET	ENSG00000165731	Transcript	ENST00000615310.4	protein_coding	6/14	-	-	-	1443	1253	418	R/Q	cGa/cAa	rs371731991,COSV60704091	-	1	-	HGNC	HGNC:9967	-	5	-	tolerated(0.21)	benign(0.283)	-	uncertain_significance	0,1	1,1	-	-	-	-	-
rs371731991	10:43109220-43109220	C	missense_variant	MODERATE	RET	ENSG00000165731	Transcript	ENST00000615310.4	protein_coding	6/14	-	-	-	1443	1253	418	R/P	cGa/cCa	rs371731991,COSV60704091	-	1	-	HGNC	HGNC:9967	-	5	-	tolerated(0.18)	possibly_damaging(0.854)	-	uncertain_significance	0,1	1,1	-	-	-	-	-
rs371731991	10:43109220-43109220	A	intron_variant,NMD_transcript_variant	MODIFIER	RET	ENSG00000165731	Transcript	ENST00000671844.1	nonsense_mediated_decay	-	3/15	-	-	-	-	-	-	-	rs371731991,COSV60704091	-	1	-	HGNC	HGNC:9967	-	-	-	-	-	-	uncertain_significance	0,1	1,1	-	-	-	-	-
rs371731991	10:43109220-43109220	C	intron_variant,NMD_transcript_variant	MODIFIER	RET	ENSG00000165731	Transcript	ENST00000671844.1	nonsense_mediated_decay	-	3/15	-	-	-	-	-	-	-	rs371731991,COSV60704091	-	1	-	HGNC	HGNC:9967	-	-	-	-	-	-	uncertain_significance	0,1	1,1	-	-	-	-	-
rs371731991	10:43109220-43109220	A	intron_variant,NMD_transcript_variant	MODIFIER	RET	ENSG00000165731	Transcript	ENST00000672389.1	nonsense_mediated_decay	-	1/13	-	-	-	-	-	-	-	rs371731991,COSV60704091	-	1	-	HGNC	HGNC:9967	-	-	-	-	-	-	uncertain_significance	0,1	1,1	-	-	-	-	-
rs371731991	10:43109220-43109220	C	intron_variant,NMD_transcript_variant	MODIFIER	RET	ENSG00000165731	Transcript	ENST00000672389.1	nonsense_mediated_decay	-	1/13	-	-	-	-	-	-	-	rs371731991,COSV60704091	-	1	-	HGNC	HGNC:9967	-	-	-	-	-	-	uncertain_significance	0,1	1,1	-	-	-	-	-
rs1799939	10:43114671-43114671	A	missense_variant	MODERATE	RET	ENSG00000165731	Transcript	ENST00000340058.6	protein_coding	11/19	-	-	-	2261	2071	691	G/S	Ggt/Agt	rs1799939,CM023821,COSV60687096	-	1	-	HGNC	HGNC:9967	-	1	A2	tolerated(0.94)	benign(0.015)	0.1691	benign,likely_benign,uncertain_significance	0,0,1	1,1,1	25741868,24033266,24728327,28117391,22703879,23757202,23820649,30089490,19138047,18547414,22373437,16385451,20532249,8084609,18273880,19306327,22312249,24897126,25103625,25330015,25736215,27798940,28946813,29131865,29983117,23527089,18820179,25530832,22584707,23408557,26191299,26060748,28469506,25887804	-	-	-	-
rs1799939	10:43114671-43114671	C	missense_variant	MODERATE	RET	ENSG00000165731	Transcript	ENST00000340058.6	protein_coding	11/19	-	-	-	2261	2071	691	G/R	Ggt/Cgt	rs1799939,CM023821,COSV60687096	-	1	-	HGNC	HGNC:9967	-	1	A2	tolerated(0.39)	possibly_damaging(0.529)	-	-	0,0,1	1,1,1	25741868,24033266,24728327,28117391,22703879,23757202,23820649,30089490,19138047,18547414,22373437,16385451,20532249,8084609,18273880,19306327,22312249,24897126,25103625,25330015,25736215,27798940,28946813,29131865,29983117,23527089,18820179,25530832,22584707,23408557,26191299,26060748,28469506,25887804	-	-	-	-
rs1799939	10:43114671-43114671	T	missense_variant	MODERATE	RET	ENSG00000165731	Transcript	ENST00000340058.6	protein_coding	11/19	-	-	-	2261	2071	691	G/C	Ggt/Tgt	rs1799939,CM023821,COSV60687096	-	1	-	HGNC	HGNC:9967	-	1	A2	tolerated(0.08)	possibly_damaging(0.876)	-	-	0,0,1	1,1,1	25741868,24033266,24728327,28117391,22703879,23757202,23820649,30089490,19138047,18547414,22373437,16385451,20532249,8084609,18273880,19306327,22312249,24897126,25103625,25330015,25736215,27798940,28946813,29131865,29983117,23527089,18820179,25530832,22584707,23408557,26191299,26060748,28469506,25887804	-	-	-	-
rs1799939	10:43114671-43114671	A	missense_variant	MODERATE	RET	ENSG00000165731	Transcript	ENST00000355710.8	protein_coding	11/20	-	-	-	2261	2071	691	G/S	Ggt/Agt	rs1799939,CM023821,COSV60687096	-	1	-	HGNC	HGNC:9967	NM_020975.6	5	P3	tolerated(0.74)	benign(0.007)	0.1691	benign,likely_benign,uncertain_significance	0,0,1	1,1,1	25741868,24033266,24728327,28117391,22703879,23757202,23820649,30089490,19138047,18547414,22373437,16385451,20532249,8084609,18273880,19306327,22312249,24897126,25103625,25330015,25736215,27798940,28946813,29131865,29983117,23527089,18820179,25530832,22584707,23408557,26191299,26060748,28469506,25887804	-	-	-	-
rs1799939	10:43114671-43114671	C	missense_variant	MODERATE	RET	ENSG00000165731	Transcript	ENST00000355710.8	protein_coding	11/20	-	-	-	2261	2071	691	G/R	Ggt/Cgt	rs1799939,CM023821,COSV60687096	-	1	-	HGNC	HGNC:9967	NM_020975.6	5	P3	tolerated(0.51)	benign(0.329)	-	-	0,0,1	1,1,1	25741868,24033266,24728327,28117391,22703879,23757202,23820649,30089490,19138047,18547414,22373437,16385451,20532249,8084609,18273880,19306327,22312249,24897126,25103625,25330015,25736215,27798940,28946813,29131865,29983117,23527089,18820179,25530832,22584707,23408557,26191299,26060748,28469506,25887804	-	-	-	-
rs1799939	10:43114671-43114671	T	missense_variant	MODERATE	RET	ENSG00000165731	Transcript	ENST00000355710.8	protein_coding	11/20	-	-	-	2261	2071	691	G/C	Ggt/Tgt	rs1799939,CM023821,COSV60687096	-	1	-	HGNC	HGNC:9967	NM_020975.6	5	P3	tolerated(0.18)	possibly_damaging(0.756)	-	-	0,0,1	1,1,1	25741868,24033266,24728327,28117391,22703879,23757202,23820649,30089490,19138047,18547414,22373437,16385451,20532249,8084609,18273880,19306327,22312249,24897126,25103625,25330015,25736215,27798940,28946813,29131865,29983117,23527089,18820179,25530832,22584707,23408557,26191299,26060748,28469506,25887804	-	-	-	-
rs1799939	10:43114671-43114671	A	downstream_gene_variant	MODIFIER	RET	ENSG00000165731	Transcript	ENST00000498820.5	protein_coding	-	-	-	-	-	-	-	-	-	rs1799939,CM023821,COSV60687096	78	1	cds_end_NF	HGNC	HGNC:9967	-	3	-	-	-	0.1691	benign,likely_benign,uncertain_significance	0,0,1	1,1,1	25741868,24033266,24728327,28117391,22703879,23757202,23820649,30089490,19138047,18547414,22373437,16385451,20532249,8084609,18273880,19306327,22312249,24897126,25103625,25330015,25736215,27798940,28946813,29131865,29983117,23527089,18820179,25530832,22584707,23408557,26191299,26060748,28469506,25887804	-	-	-	-
rs1799939	10:43114671-43114671	C	downstream_gene_variant	MODIFIER	RET	ENSG00000165731	Transcript	ENST00000498820.5	protein_coding	-	-	-	-	-	-	-	-	-	rs1799939,CM023821,COSV60687096	78	1	cds_end_NF	HGNC	HGNC:9967	-	3	-	-	-	-	-	0,0,1	1,1,1	25741868,24033266,24728327,28117391,22703879,23757202,23820649,30089490,19138047,18547414,22373437,16385451,20532249,8084609,18273880,19306327,22312249,24897126,25103625,25330015,25736215,27798940,28946813,29131865,29983117,23527089,18820179,25530832,22584707,23408557,26191299,26060748,28469506,25887804	-	-	-	-
rs1799939	10:43114671-43114671	T	downstream_gene_variant	MODIFIER	RET	ENSG00000165731	Transcript	ENST00000498820.5	protein_coding	-	-	-	-	-	-	-	-	-	rs1799939,CM023821,COSV60687096	78	1	cds_end_NF	HGNC	HGNC:9967	-	3	-	-	-	-	-	0,0,1	1,1,1	25741868,24033266,24728327,28117391,22703879,23757202,23820649,30089490,19138047,18547414,22373437,16385451,20532249,8084609,18273880,19306327,22312249,24897126,25103625,25330015,25736215,27798940,28946813,29131865,29983117,23527089,18820179,25530832,22584707,23408557,26191299,26060748,28469506,25887804	-	-	-	-
rs1799939	10:43114671-43114671	A	intron_variant	MODIFIER	RET	ENSG00000165731	Transcript	ENST00000615310.4	protein_coding	-	7/13	-	-	-	-	-	-	-	rs1799939,CM023821,COSV60687096	-	1	-	HGNC	HGNC:9967	-	5	-	-	-	0.1691	benign,likely_benign,uncertain_significance	0,0,1	1,1,1	25741868,24033266,24728327,28117391,22703879,23757202,23820649,30089490,19138047,18547414,22373437,16385451,20532249,8084609,18273880,19306327,22312249,24897126,25103625,25330015,25736215,27798940,28946813,29131865,29983117,23527089,18820179,25530832,22584707,23408557,26191299,26060748,28469506,25887804	-	-	-	-
rs1799939	10:43114671-43114671	C	intron_variant	MODIFIER	RET	ENSG00000165731	Transcript	ENST00000615310.4	protein_coding	-	7/13	-	-	-	-	-	-	-	rs1799939,CM023821,COSV60687096	-	1	-	HGNC	HGNC:9967	-	5	-	-	-	-	-	0,0,1	1,1,1	25741868,24033266,24728327,28117391,22703879,23757202,23820649,30089490,19138047,18547414,22373437,16385451,20532249,8084609,18273880,19306327,22312249,24897126,25103625,25330015,25736215,27798940,28946813,29131865,29983117,23527089,18820179,25530832,22584707,23408557,26191299,26060748,28469506,25887804	-	-	-	-
rs1799939	10:43114671-43114671	T	intron_variant	MODIFIER	RET	ENSG00000165731	Transcript	ENST00000615310.4	protein_coding	-	7/13	-	-	-	-	-	-	-	rs1799939,CM023821,COSV60687096	-	1	-	HGNC	HGNC:9967	-	5	-	-	-	-	-	0,0,1	1,1,1	25741868,24033266,24728327,28117391,22703879,23757202,23820649,30089490,19138047,18547414,22373437,16385451,20532249,8084609,18273880,19306327,22312249,24897126,25103625,25330015,25736215,27798940,28946813,29131865,29983117,23527089,18820179,25530832,22584707,23408557,26191299,26060748,28469506,25887804	-	-	-	-
rs1799939	10:43114671-43114671	A	3_prime_UTR_variant,NMD_transcript_variant	MODIFIER	RET	ENSG00000165731	Transcript	ENST00000671844.1	nonsense_mediated_decay	8/16	-	-	-	1628	-	-	-	-	rs1799939,CM023821,COSV60687096	-	1	-	HGNC	HGNC:9967	-	-	-	-	-	0.1691	benign,likely_benign,uncertain_significance	0,0,1	1,1,1	25741868,24033266,24728327,28117391,22703879,23757202,23820649,30089490,19138047,18547414,22373437,16385451,20532249,8084609,18273880,19306327,22312249,24897126,25103625,25330015,25736215,27798940,28946813,29131865,29983117,23527089,18820179,25530832,22584707,23408557,26191299,26060748,28469506,25887804	-	-	-	-
rs1799939	10:43114671-43114671	C	3_prime_UTR_variant,NMD_transcript_variant	MODIFIER	RET	ENSG00000165731	Transcript	ENST00000671844.1	nonsense_mediated_decay	8/16	-	-	-	1628	-	-	-	-	rs1799939,CM023821,COSV60687096	-	1	-	HGNC	HGNC:9967	-	-	-	-	-	-	-	0,0,1	1,1,1	25741868,24033266,24728327,28117391,22703879,23757202,23820649,30089490,19138047,18547414,22373437,16385451,20532249,8084609,18273880,19306327,22312249,24897126,25103625,25330015,25736215,27798940,28946813,29131865,29983117,23527089,18820179,25530832,22584707,23408557,26191299,26060748,28469506,25887804	-	-	-	-
rs1799939	10:43114671-43114671	T	3_prime_UTR_variant,NMD_transcript_variant	MODIFIER	RET	ENSG00000165731	Transcript	ENST00000671844.1	nonsense_mediated_decay	8/16	-	-	-	1628	-	-	-	-	rs1799939,CM023821,COSV60687096	-	1	-	HGNC	HGNC:9967	-	-	-	-	-	-	-	0,0,1	1,1,1	25741868,24033266,24728327,28117391,22703879,23757202,23820649,30089490,19138047,18547414,22373437,16385451,20532249,8084609,18273880,19306327,22312249,24897126,25103625,25330015,25736215,27798940,28946813,29131865,29983117,23527089,18820179,25530832,22584707,23408557,26191299,26060748,28469506,25887804	-	-	-	-
rs1799939	10:43114671-43114671	A	3_prime_UTR_variant,NMD_transcript_variant	MODIFIER	RET	ENSG00000165731	Transcript	ENST00000672389.1	nonsense_mediated_decay	6/14	-	-	-	1071	-	-	-	-	rs1799939,CM023821,COSV60687096	-	1	-	HGNC	HGNC:9967	-	-	-	-	-	0.1691	benign,likely_benign,uncertain_significance	0,0,1	1,1,1	25741868,24033266,24728327,28117391,22703879,23757202,23820649,30089490,19138047,18547414,22373437,16385451,20532249,8084609,18273880,19306327,22312249,24897126,25103625,25330015,25736215,27798940,28946813,29131865,29983117,23527089,18820179,25530832,22584707,23408557,26191299,26060748,28469506,25887804	-	-	-	-
rs1799939	10:43114671-43114671	C	3_prime_UTR_variant,NMD_transcript_variant	MODIFIER	RET	ENSG00000165731	Transcript	ENST00000672389.1	nonsense_mediated_decay	6/14	-	-	-	1071	-	-	-	-	rs1799939,CM023821,COSV60687096	-	1	-	HGNC	HGNC:9967	-	-	-	-	-	-	-	0,0,1	1,1,1	25741868,24033266,24728327,28117391,22703879,23757202,23820649,30089490,19138047,18547414,22373437,16385451,20532249,8084609,18273880,19306327,22312249,24897126,25103625,25330015,25736215,27798940,28946813,29131865,29983117,23527089,18820179,25530832,22584707,23408557,26191299,26060748,28469506,25887804	-	-	-	-
rs1799939	10:43114671-43114671	T	3_prime_UTR_variant,NMD_transcript_variant	MODIFIER	RET	ENSG00000165731	Transcript	ENST00000672389.1	nonsense_mediated_decay	6/14	-	-	-	1071	-	-	-	-	rs1799939,CM023821,COSV60687096	-	1	-	HGNC	HGNC:9967	-	-	-	-	-	-	-	0,0,1	1,1,1	25741868,24033266,24728327,28117391,22703879,23757202,23820649,30089490,19138047,18547414,22373437,16385451,20532249,8084609,18273880,19306327,22312249,24897126,25103625,25330015,25736215,27798940,28946813,29131865,29983117,23527089,18820179,25530832,22584707,23408557,26191299,26060748,28469506,25887804	-	-	-	-
rs77724903	10:43118460-43118460	G	missense_variant	MODERATE	RET	ENSG00000165731	Transcript	ENST00000340058.6	protein_coding	13/19	-	-	-	2562	2372	791	Y/C	tAt/tGt	rs77724903,CM971306,COSV60703769	-	1	-	HGNC	HGNC:9967	-	1	A2	deleterious(0.01)	probably_damaging(0.952)	-	-	0,0,1	1,1,1	25741868,22703879,25333069,12000816,29504908,19906784,16118333,19826964,15531714,9506724,15753368,20080836,16705552,15870131,25425582,23781326	-	-	-	-
rs77724903	10:43118460-43118460	T	missense_variant	MODERATE	RET	ENSG00000165731	Transcript	ENST00000340058.6	protein_coding	13/19	-	-	-	2562	2372	791	Y/F	tAt/tTt	rs77724903,CM971306,COSV60703769	-	1	-	HGNC	HGNC:9967	-	1	A2	tolerated(0.09)	possibly_damaging(0.564)	0.0002	conflicting_interpretations_of_pathogenicity,uncertain_significance,benign/likely_benign,benign,likely_pathogenic,pathogenic,likely_benign	0,0,1	1,1,1	25741868,22703879,25333069,12000816,29504908,19906784,16118333,19826964,15531714,9506724,15753368,20080836,16705552,15870131,25425582,23781326	-	-	-	-
rs77724903	10:43118460-43118460	G	missense_variant	MODERATE	RET	ENSG00000165731	Transcript	ENST00000355710.8	protein_coding	13/20	-	-	-	2562	2372	791	Y/C	tAt/tGt	rs77724903,CM971306,COSV60703769	-	1	-	HGNC	HGNC:9967	NM_020975.6	5	P3	deleterious(0.01)	probably_damaging(0.955)	-	-	0,0,1	1,1,1	25741868,22703879,25333069,12000816,29504908,19906784,16118333,19826964,15531714,9506724,15753368,20080836,16705552,15870131,25425582,23781326	-	-	-	-
rs77724903	10:43118460-43118460	T	missense_variant	MODERATE	RET	ENSG00000165731	Transcript	ENST00000355710.8	protein_coding	13/20	-	-	-	2562	2372	791	Y/F	tAt/tTt	rs77724903,CM971306,COSV60703769	-	1	-	HGNC	HGNC:9967	NM_020975.6	5	P3	tolerated(0.08)	possibly_damaging(0.58)	0.0002	conflicting_interpretations_of_pathogenicity,uncertain_significance,benign/likely_benign,benign,likely_pathogenic,pathogenic,likely_benign	0,0,1	1,1,1	25741868,22703879,25333069,12000816,29504908,19906784,16118333,19826964,15531714,9506724,15753368,20080836,16705552,15870131,25425582,23781326	-	-	-	-
rs77724903	10:43118460-43118460	G	downstream_gene_variant	MODIFIER	RET	ENSG00000165731	Transcript	ENST00000498820.5	protein_coding	-	-	-	-	-	-	-	-	-	rs77724903,CM971306,COSV60703769	3867	1	cds_end_NF	HGNC	HGNC:9967	-	3	-	-	-	-	-	0,0,1	1,1,1	25741868,22703879,25333069,12000816,29504908,19906784,16118333,19826964,15531714,9506724,15753368,20080836,16705552,15870131,25425582,23781326	-	-	-	-
rs77724903	10:43118460-43118460	T	downstream_gene_variant	MODIFIER	RET	ENSG00000165731	Transcript	ENST00000498820.5	protein_coding	-	-	-	-	-	-	-	-	-	rs77724903,CM971306,COSV60703769	3867	1	cds_end_NF	HGNC	HGNC:9967	-	3	-	-	-	0.0002	conflicting_interpretations_of_pathogenicity,uncertain_significance,benign/likely_benign,benign,likely_pathogenic,pathogenic,likely_benign	0,0,1	1,1,1	25741868,22703879,25333069,12000816,29504908,19906784,16118333,19826964,15531714,9506724,15753368,20080836,16705552,15870131,25425582,23781326	-	-	-	-
rs77724903	10:43118460-43118460	G	intron_variant	MODIFIER	RET	ENSG00000165731	Transcript	ENST00000615310.4	protein_coding	-	7/13	-	-	-	-	-	-	-	rs77724903,CM971306,COSV60703769	-	1	-	HGNC	HGNC:9967	-	5	-	-	-	-	-	0,0,1	1,1,1	25741868,22703879,25333069,12000816,29504908,19906784,16118333,19826964,15531714,9506724,15753368,20080836,16705552,15870131,25425582,23781326	-	-	-	-
rs77724903	10:43118460-43118460	T	intron_variant	MODIFIER	RET	ENSG00000165731	Transcript	ENST00000615310.4	protein_coding	-	7/13	-	-	-	-	-	-	-	rs77724903,CM971306,COSV60703769	-	1	-	HGNC	HGNC:9967	-	5	-	-	-	0.0002	conflicting_interpretations_of_pathogenicity,uncertain_significance,benign/likely_benign,benign,likely_pathogenic,pathogenic,likely_benign	0,0,1	1,1,1	25741868,22703879,25333069,12000816,29504908,19906784,16118333,19826964,15531714,9506724,15753368,20080836,16705552,15870131,25425582,23781326	-	-	-	-
rs77724903	10:43118460-43118460	G	3_prime_UTR_variant,NMD_transcript_variant	MODIFIER	RET	ENSG00000165731	Transcript	ENST00000671844.1	nonsense_mediated_decay	10/16	-	-	-	1929	-	-	-	-	rs77724903,CM971306,COSV60703769	-	1	-	HGNC	HGNC:9967	-	-	-	-	-	-	-	0,0,1	1,1,1	25741868,22703879,25333069,12000816,29504908,19906784,16118333,19826964,15531714,9506724,15753368,20080836,16705552,15870131,25425582,23781326	-	-	-	-
rs77724903	10:43118460-43118460	T	3_prime_UTR_variant,NMD_transcript_variant	MODIFIER	RET	ENSG00000165731	Transcript	ENST00000671844.1	nonsense_mediated_decay	10/16	-	-	-	1929	-	-	-	-	rs77724903,CM971306,COSV60703769	-	1	-	HGNC	HGNC:9967	-	-	-	-	-	0.0002	conflicting_interpretations_of_pathogenicity,uncertain_significance,benign/likely_benign,benign,likely_pathogenic,pathogenic,likely_benign	0,0,1	1,1,1	25741868,22703879,25333069,12000816,29504908,19906784,16118333,19826964,15531714,9506724,15753368,20080836,16705552,15870131,25425582,23781326	-	-	-	-
rs77724903	10:43118460-43118460	G	3_prime_UTR_variant,NMD_transcript_variant	MODIFIER	RET	ENSG00000165731	Transcript	ENST00000672389.1	nonsense_mediated_decay	8/14	-	-	-	1372	-	-	-	-	rs77724903,CM971306,COSV60703769	-	1	-	HGNC	HGNC:9967	-	-	-	-	-	-	-	0,0,1	1,1,1	25741868,22703879,25333069,12000816,29504908,19906784,16118333,19826964,15531714,9506724,15753368,20080836,16705552,15870131,25425582,23781326	-	-	-	-
rs77724903	10:43118460-43118460	T	3_prime_UTR_variant,NMD_transcript_variant	MODIFIER	RET	ENSG00000165731	Transcript	ENST00000672389.1	nonsense_mediated_decay	8/14	-	-	-	1372	-	-	-	-	rs77724903,CM971306,COSV60703769	-	1	-	HGNC	HGNC:9967	-	-	-	-	-	0.0002	conflicting_interpretations_of_pathogenicity,uncertain_significance,benign/likely_benign,benign,likely_pathogenic,pathogenic,likely_benign	0,0,1	1,1,1	25741868,22703879,25333069,12000816,29504908,19906784,16118333,19826964,15531714,9506724,15753368,20080836,16705552,15870131,25425582,23781326	-	-	-	-
rs1838065	10:52769497-52769497	G	intron_variant	MODIFIER	MBL2	ENSG00000165471	Transcript	ENST00000373968.3	protein_coding	-	2/3	-	-	-	-	-	-	-	rs1838065	-	-1	-	HGNC	HGNC:6922	-	1	P1	-	-	0.3061	-	-	-	20463618,18396467,26975745,27390651,18091754,21960125,20522590	-	-	-	-
rs930506	10:52776791-52776791	C	regulatory_region_variant	MODIFIER	-	-	RegulatoryFeature	ENSR00000944834	-	-	-	-	-	-	-	-	-	-	rs930506	-	-	-	-	-	-	-	-	-	-	0.3001	-	-	-	20463618,26975745,21960125,16750996	-	-	-	-
rs930506	10:52776791-52776791	C	intergenic_variant	MODIFIER	-	-	-	-	-	-	-	-	-	-	-	-	-	-	rs930506	-	-	-	-	-	-	-	-	-	-	0.3001	-	-	-	20463618,26975745,21960125,16750996	-	-	-	-
rs930506	10:52776791-52776791	C	regulatory_region_variant	MODIFIER	-	-	RegulatoryFeature	ENSR00000944834	-	-	-	-	-	-	-	-	-	-	rs930506	-	-	-	-	-	-	-	-	-	-	0.3001	-	-	-	20463618,26975745,21960125,16750996	-	-	-	-
rs930506	10:52776791-52776791	C	intergenic_variant	MODIFIER	-	-	-	-	-	-	-	-	-	-	-	-	-	-	rs930506	-	-	-	-	-	-	-	-	-	-	0.3001	-	-	-	20463618,26975745,21960125,16750996	-	-	-	-
rs142752710	10:65988697-65988697	G	non_coding_transcript_exon_variant	MODIFIER	CTNNA3	ENSG00000183230	Transcript	ENST00000373735.1	processed_transcript	3/5	-	-	-	436	-	-	-	-	rs142752710	-	-1	-	HGNC	HGNC:2511	-	2	-	-	-	-	-	-	-	-	-	-	-	-
rs142752710	10:65988697-65988697	G	missense_variant	MODERATE	CTNNA3	ENSG00000183230	Transcript	ENST00000433211.7	protein_coding	16/18	-	-	-	2461	2260	754	N/H	Aat/Cat	rs142752710	-	-1	-	HGNC	HGNC:2511	NM_013266.4	1	P1	deleterious(0)	benign(0.383)	-	-	-	-	-	-	-	-	-
rs143693772	10:67219618-67219618	T	missense_variant	MODERATE	CTNNA3	ENSG00000183230	Transcript	ENST00000433211.7	protein_coding	6/18	-	-	-	1033	832	278	D/N	Gat/Aat	rs143693772	-	-1	-	HGNC	HGNC:2511	NM_013266.4	1	P1	tolerated(0.41)	benign(0.031)	0.0004	-	-	-	-	-	-	-	-
rs143693772	10:67219618-67219618	T	missense_variant	MODERATE	CTNNA3	ENSG00000183230	Transcript	ENST00000545309.2	protein_coding	1/3	-	-	-	256	256	86	D/N	Gat/Aat	rs143693772	-	-1	-	HGNC	HGNC:2511	-	5	-	tolerated(0.54)	benign(0.041)	0.0004	-	-	-	-	-	-	-	-
rs146148277	10:68143023-68143023	T	missense_variant	MODERATE	MYPN	ENSG00000138347	Transcript	ENST00000354393.6	protein_coding	3/20	-	-	-	375	161	54	A/V	gCg/gTg	rs146148277	-	1	-	HGNC	HGNC:23246	-	1	-	tolerated(0.26)	benign(0.031)	-	-	-	-	-	-	-	-	-
rs146148277	10:68143023-68143023	T	missense_variant	MODERATE	MYPN	ENSG00000138347	Transcript	ENST00000358913.9	protein_coding	3/20	-	-	-	1474	986	329	A/V	gCg/gTg	rs146148277	-	1	-	HGNC	HGNC:23246	-	1	P1	tolerated(0.37)	benign(0.006)	-	-	-	-	-	-	-	-	-
rs146148277	10:68143023-68143023	T	missense_variant	MODERATE	MYPN	ENSG00000138347	Transcript	ENST00000373675.3	protein_coding	3/8	-	-	-	1215	986	329	A/V	gCg/gTg	rs146148277	-	1	-	HGNC	HGNC:23246	-	2	-	tolerated(0.33)	benign(0.015)	-	-	-	-	-	-	-	-	-
rs146148277	10:68143023-68143023	T	missense_variant	MODERATE	MYPN	ENSG00000138347	Transcript	ENST00000540630.5	protein_coding	4/21	-	-	-	1173	986	329	A/V	gCg/gTg	rs146148277	-	1	-	HGNC	HGNC:23246	-	1	P1	tolerated(0.37)	benign(0.006)	-	-	-	-	-	-	-	-	-
rs146148277	10:68143023-68143023	T	missense_variant	MODERATE	MYPN	ENSG00000138347	Transcript	ENST00000613327.4	protein_coding	7/24	-	-	-	1582	104	35	A/V	gCg/gTg	rs146148277	-	1	-	HGNC	HGNC:23246	-	1	-	tolerated(0.25)	possibly_damaging(0.59)	-	-	-	-	-	-	-	-	-
rs146148277	10:68143023-68143023	T	regulatory_region_variant	MODIFIER	-	-	RegulatoryFeature	ENSR00000945768	-	-	-	-	-	-	-	-	-	-	rs146148277	-	-	-	-	-	-	-	-	-	-	-	-	-	-	-	-	-	-	-
rs147596628	10:68145526-68145526	A	missense_variant,splice_region_variant	MODERATE	MYPN	ENSG00000138347	Transcript	ENST00000354393.6	protein_coding	4/20	-	-	-	519	305	102	R/Q	cGa/cAa	rs147596628	-	1	-	HGNC	HGNC:23246	-	1	-	tolerated(0.92)	benign(0.005)	0.0002	conflicting_interpretations_of_pathogenicity,likely_benign,uncertain_significance	-	1	24033266,23861362	-	-	-	-
rs147596628	10:68145526-68145526	A	missense_variant,splice_region_variant	MODERATE	MYPN	ENSG00000138347	Transcript	ENST00000358913.9	protein_coding	4/20	-	-	-	1618	1130	377	R/Q	cGa/cAa	rs147596628	-	1	-	HGNC	HGNC:23246	-	1	P1	tolerated(0.9)	benign(0.003)	0.0002	conflicting_interpretations_of_pathogenicity,likely_benign,uncertain_significance	-	1	24033266,23861362	-	-	-	-
rs147596628	10:68145526-68145526	A	missense_variant,splice_region_variant	MODERATE	MYPN	ENSG00000138347	Transcript	ENST00000373675.3	protein_coding	4/8	-	-	-	1359	1130	377	R/Q	cGa/cAa	rs147596628	-	1	-	HGNC	HGNC:23246	-	2	-	tolerated(1)	probably_damaging(0.947)	0.0002	conflicting_interpretations_of_pathogenicity,likely_benign,uncertain_significance	-	1	24033266,23861362	-	-	-	-
rs147596628	10:68145526-68145526	A	missense_variant,splice_region_variant	MODERATE	MYPN	ENSG00000138347	Transcript	ENST00000540630.5	protein_coding	5/21	-	-	-	1317	1130	377	R/Q	cGa/cAa	rs147596628	-	1	-	HGNC	HGNC:23246	-	1	P1	tolerated(0.9)	benign(0.003)	0.0002	conflicting_interpretations_of_pathogenicity,likely_benign,uncertain_significance	-	1	24033266,23861362	-	-	-	-
rs147596628	10:68145526-68145526	A	missense_variant,splice_region_variant	MODERATE	MYPN	ENSG00000138347	Transcript	ENST00000613327.4	protein_coding	8/24	-	-	-	1726	248	83	R/Q	cGa/cAa	rs147596628	-	1	-	HGNC	HGNC:23246	-	1	-	tolerated(0.94)	probably_damaging(0.958)	0.0002	conflicting_interpretations_of_pathogenicity,likely_benign,uncertain_significance	-	1	24033266,23861362	-	-	-	-
rs151331972	10:119669919-119669919	A	missense_variant	MODERATE	BAG3	ENSG00000151929	Transcript	ENST00000369085.8	protein_coding	2/4	-	-	-	545	249	83	H/Q	caC/caA	rs151331972,CM152471	-	1	-	HGNC	HGNC:939	NM_004281.4	1	P1	tolerated(0.07)	benign(0.003)	0.0030	benign,uncertain_significance	-	1,1	24033266,23861362,30140897	-	-	-	-
rs151331972	10:119669919-119669919	G	missense_variant	MODERATE	BAG3	ENSG00000151929	Transcript	ENST00000369085.8	protein_coding	2/4	-	-	-	545	249	83	H/Q	caC/caG	rs151331972,CM152471	-	1	-	HGNC	HGNC:939	NM_004281.4	1	P1	tolerated(0.07)	benign(0.003)	-	-	-	1,1	24033266,23861362,30140897	-	-	-	-
rs151331972	10:119669919-119669919	T	synonymous_variant	LOW	BAG3	ENSG00000151929	Transcript	ENST00000369085.8	protein_coding	2/4	-	-	-	545	249	83	H	caC/caT	rs151331972,CM152471	-	1	-	HGNC	HGNC:939	NM_004281.4	1	P1	-	-	-	-	-	1,1	24033266,23861362,30140897	-	-	-	-
rs151331972	10:119669919-119669919	A	missense_variant	MODERATE	BAG3	ENSG00000151929	Transcript	ENST00000450186.1	protein_coding	3/5	-	-	-	245	75	25	H/Q	caC/caA	rs151331972,CM152471	-	1	cds_end_NF	HGNC	HGNC:939	-	5	-	tolerated(0.09)	benign(0.007)	0.0030	benign,uncertain_significance	-	1,1	24033266,23861362,30140897	-	-	-	-
rs151331972	10:119669919-119669919	G	missense_variant	MODERATE	BAG3	ENSG00000151929	Transcript	ENST00000450186.1	protein_coding	3/5	-	-	-	245	75	25	H/Q	caC/caG	rs151331972,CM152471	-	1	cds_end_NF	HGNC	HGNC:939	-	5	-	tolerated(0.09)	benign(0.007)	-	-	-	1,1	24033266,23861362,30140897	-	-	-	-
rs151331972	10:119669919-119669919	T	synonymous_variant	LOW	BAG3	ENSG00000151929	Transcript	ENST00000450186.1	protein_coding	3/5	-	-	-	245	75	25	H	caC/caT	rs151331972,CM152471	-	1	cds_end_NF	HGNC	HGNC:939	-	5	-	-	-	-	-	-	1,1	24033266,23861362,30140897	-	-	-	-
rs120074191	11:2445448-2445448	T	missense_variant	MODERATE	KCNQ1	ENSG00000053918	Transcript	ENST00000155840.12	protein_coding	1/16	-	-	-	441	350	117	P/L	cCc/cTc	rs120074191,CM014571	-	1	-	HGNC	HGNC:6294	NM_000218.3	1	P2	deleterious(0)	probably_damaging(0.918)	-	pathogenic,not_provided	-	1,1	22581653,19716085,11684219,17053194,19114714	-	-	-	-
rs120074191	11:2445448-2445448	T	non_coding_transcript_exon_variant	MODIFIER	KCNQ1	ENSG00000053918	Transcript	ENST00000345015.4	processed_transcript	1/3	-	-	-	127	-	-	-	-	rs120074191,CM014571	-	1	-	HGNC	HGNC:6294	-	1	-	-	-	-	pathogenic,not_provided	-	1,1	22581653,19716085,11684219,17053194,19114714	-	-	-	-
rs120074191	11:2445448-2445448	T	missense_variant	MODERATE	KCNQ1	ENSG00000053918	Transcript	ENST00000496887.6	protein_coding	2/7	-	-	-	91	89	30	P/L	cCc/cTc	rs120074191,CM014571	-	1	cds_end_NF	HGNC	HGNC:6294	-	5	-	deleterious(0)	possibly_damaging(0.851)	-	pathogenic,not_provided	-	1,1	22581653,19716085,11684219,17053194,19114714	-	-	-	-
rs120074191	11:2445448-2445448	T	upstream_gene_variant	MODIFIER	KCNQ1	ENSG00000053918	Transcript	ENST00000646564.1	protein_coding	-	-	-	-	-	-	-	-	-	rs120074191,CM014571	5	1	cds_start_NF	HGNC	HGNC:6294	-	-	-	-	-	-	pathogenic,not_provided	-	1,1	22581653,19716085,11684219,17053194,19114714	-	-	-	-
rs120074191	11:2445448-2445448	T	regulatory_region_variant	MODIFIER	-	-	RegulatoryFeature	ENSR00000035945	-	-	-	-	-	-	-	-	-	-	rs120074191,CM014571	-	-	-	-	-	-	-	-	-	-	-	pathogenic,not_provided	-	1,1	22581653,19716085,11684219,17053194,19114714	-	-	-	-
rs199472688	11:2527977-2527977	A	missense_variant	MODERATE	KCNQ1	ENSG00000053918	Transcript	ENST00000155840.12	protein_coding	2/16	-	-	-	527	436	146	E/K	Gag/Aag	rs199472688,CM057163,COSV50107676	-	1	-	HGNC	HGNC:6294	NM_000218.3	1	P2	tolerated(0.18)	benign(0.134)	-	not_provided	0,0,1	1,1,1	22581653,16414944	-	-	-	-
rs199472688	11:2527977-2527977	C	missense_variant	MODERATE	KCNQ1	ENSG00000053918	Transcript	ENST00000155840.12	protein_coding	2/16	-	-	-	527	436	146	E/Q	Gag/Cag	rs199472688,CM057163,COSV50107676	-	1	-	HGNC	HGNC:6294	NM_000218.3	1	P2	tolerated(0.11)	benign(0.138)	-	-	0,0,1	1,1,1	22581653,16414944	-	-	-	-
rs199472688	11:2527977-2527977	A	missense_variant	MODERATE	KCNQ1	ENSG00000053918	Transcript	ENST00000335475.6	protein_coding	2/16	-	-	-	324	55	19	E/K	Gag/Aag	rs199472688,CM057163,COSV50107676	-	1	-	HGNC	HGNC:6294	-	1	A2	tolerated(0.3)	benign(0.23)	-	not_provided	0,0,1	1,1,1	22581653,16414944	-	-	-	-
rs199472688	11:2527977-2527977	C	missense_variant	MODERATE	KCNQ1	ENSG00000053918	Transcript	ENST00000335475.6	protein_coding	2/16	-	-	-	324	55	19	E/Q	Gag/Cag	rs199472688,CM057163,COSV50107676	-	1	-	HGNC	HGNC:6294	-	1	A2	tolerated(0.16)	benign(0.026)	-	-	0,0,1	1,1,1	22581653,16414944	-	-	-	-
rs199472688	11:2527977-2527977	A	downstream_gene_variant	MODIFIER	KCNQ1	ENSG00000053918	Transcript	ENST00000345015.4	processed_transcript	-	-	-	-	-	-	-	-	-	rs199472688,CM057163,COSV50107676	1	1	-	HGNC	HGNC:6294	-	1	-	-	-	-	not_provided	0,0,1	1,1,1	22581653,16414944	-	-	-	-
rs199472688	11:2527977-2527977	C	downstream_gene_variant	MODIFIER	KCNQ1	ENSG00000053918	Transcript	ENST00000345015.4	processed_transcript	-	-	-	-	-	-	-	-	-	rs199472688,CM057163,COSV50107676	1	1	-	HGNC	HGNC:6294	-	1	-	-	-	-	-	0,0,1	1,1,1	22581653,16414944	-	-	-	-
rs199472688	11:2527977-2527977	A	downstream_gene_variant	MODIFIER	KCNQ1	ENSG00000053918	Transcript	ENST00000380776.4	protein_coding	-	-	-	-	-	-	-	-	-	rs199472688,CM057163,COSV50107676	4	1	cds_end_NF	HGNC	HGNC:6294	-	5	-	-	-	-	not_provided	0,0,1	1,1,1	22581653,16414944	-	-	-	-
rs199472688	11:2527977-2527977	C	downstream_gene_variant	MODIFIER	KCNQ1	ENSG00000053918	Transcript	ENST00000380776.4	protein_coding	-	-	-	-	-	-	-	-	-	rs199472688,CM057163,COSV50107676	4	1	cds_end_NF	HGNC	HGNC:6294	-	5	-	-	-	-	-	0,0,1	1,1,1	22581653,16414944	-	-	-	-
rs199472688	11:2527977-2527977	A	missense_variant	MODERATE	KCNQ1	ENSG00000053918	Transcript	ENST00000496887.6	protein_coding	3/7	-	-	-	177	175	59	E/K	Gag/Aag	rs199472688,CM057163,COSV50107676	-	1	cds_end_NF	HGNC	HGNC:6294	-	5	-	tolerated(0.47)	benign(0.098)	-	not_provided	0,0,1	1,1,1	22581653,16414944	-	-	-	-
rs199472688	11:2527977-2527977	C	missense_variant	MODERATE	KCNQ1	ENSG00000053918	Transcript	ENST00000496887.6	protein_coding	3/7	-	-	-	177	175	59	E/Q	Gag/Cag	rs199472688,CM057163,COSV50107676	-	1	cds_end_NF	HGNC	HGNC:6294	-	5	-	tolerated(0.12)	benign(0.024)	-	-	0,0,1	1,1,1	22581653,16414944	-	-	-	-
rs199472688	11:2527977-2527977	A	missense_variant	MODERATE	KCNQ1	ENSG00000053918	Transcript	ENST00000646564.1	protein_coding	2/11	-	-	-	82	82	28	E/K	Gag/Aag	rs199472688,CM057163,COSV50107676	-	1	cds_start_NF	HGNC	HGNC:6294	-	-	-	tolerated_low_confidence(0.45)	benign(0)	-	not_provided	0,0,1	1,1,1	22581653,16414944	-	-	-	-
rs199472688	11:2527977-2527977	C	missense_variant	MODERATE	KCNQ1	ENSG00000053918	Transcript	ENST00000646564.1	protein_coding	2/11	-	-	-	82	82	28	E/Q	Gag/Cag	rs199472688,CM057163,COSV50107676	-	1	cds_start_NF	HGNC	HGNC:6294	-	-	-	tolerated_low_confidence(0.14)	benign(0)	-	-	0,0,1	1,1,1	22581653,16414944	-	-	-	-
rs199472688	11:2527977-2527977	A	regulatory_region_variant	MODIFIER	-	-	RegulatoryFeature	ENSR00000952478	-	-	-	-	-	-	-	-	-	-	rs199472688,CM057163,COSV50107676	-	-	-	-	-	-	-	-	-	-	-	not_provided	0,0,1	1,1,1	22581653,16414944	-	-	-	-
rs199472688	11:2527977-2527977	C	regulatory_region_variant	MODIFIER	-	-	RegulatoryFeature	ENSR00000952478	-	-	-	-	-	-	-	-	-	-	rs199472688,CM057163,COSV50107676	-	-	-	-	-	-	-	-	-	-	-	-	0,0,1	1,1,1	22581653,16414944	-	-	-	-
rs199472728	11:2572885-2572885	G	missense_variant	MODERATE	KCNQ1	ENSG00000053918	Transcript	ENST00000155840.12	protein_coding	6/16	-	-	-	911	820	274	I/V	Atc/Gtc	rs199472728,CD1410956,CM070181	-	1	-	HGNC	HGNC:6294	NM_000218.3	1	P2	deleterious(0)	possibly_damaging(0.77)	-	not_provided,likely_benign,likely_pathogenic,uncertain_significance	-	1,1,1	24033266,22581653,17210839,19716085,17470695,17999538,18222468,31315195	-	-	-	-
rs199472728	11:2572885-2572885	G	missense_variant	MODERATE	KCNQ1	ENSG00000053918	Transcript	ENST00000335475.6	protein_coding	6/16	-	-	-	708	439	147	I/V	Atc/Gtc	rs199472728,CD1410956,CM070181	-	1	-	HGNC	HGNC:6294	-	1	A2	deleterious(0)	probably_damaging(0.999)	-	not_provided,likely_benign,likely_pathogenic,uncertain_significance	-	1,1,1	24033266,22581653,17210839,19716085,17470695,17999538,18222468,31315195	-	-	-	-
rs199472728	11:2572885-2572885	G	missense_variant	MODERATE	KCNQ1	ENSG00000053918	Transcript	ENST00000496887.6	protein_coding	7/7	-	-	-	561	559	187	I/V	Atc/Gtc	rs199472728,CD1410956,CM070181	-	1	cds_end_NF	HGNC	HGNC:6294	-	5	-	deleterious(0.03)	probably_damaging(0.998)	-	not_provided,likely_benign,likely_pathogenic,uncertain_significance	-	1,1,1	24033266,22581653,17210839,19716085,17470695,17999538,18222468,31315195	-	-	-	-
rs199472728	11:2572885-2572885	G	intron_variant	MODIFIER	KCNQ1	ENSG00000053918	Transcript	ENST00000646564.1	protein_coding	-	2/10	-	-	-	-	-	-	-	rs199472728,CD1410956,CM070181	-	1	cds_start_NF	HGNC	HGNC:6294	-	-	-	-	-	-	not_provided,likely_benign,likely_pathogenic,uncertain_significance	-	1,1,1	24033266,22581653,17210839,19716085,17470695,17999538,18222468,31315195	-	-	-	-
rs12720449	11:2588804-2588804	A	missense_variant	MODERATE	KCNQ1	ENSG00000053918	Transcript	ENST00000155840.12	protein_coding	10/16	-	-	-	1434	1343	448	P/Q	cCa/cAa	rs12720449,CD991768,CM002332,CM097220	-	1	-	HGNC	HGNC:6294	NM_000218.3	1	P2	tolerated(0.42)	benign(0.001)	-	uncertain_significance	-	1,1,1,1	24033266,23861362,22581653,11997281,16155735,17210839,19841300,19716085,10973849,20174558,15051636,17597962,14661677,16487223,15242738,17016049,22479571,15242,14731347	-	-	-	-
rs12720449	11:2588804-2588804	G	missense_variant	MODERATE	KCNQ1	ENSG00000053918	Transcript	ENST00000155840.12	protein_coding	10/16	-	-	-	1434	1343	448	P/R	cCa/cGa	rs12720449,CD991768,CM002332,CM097220	-	1	-	HGNC	HGNC:6294	NM_000218.3	1	P2	tolerated(0.38)	benign(0)	0.0226	benign/likely_benign,likely_benign,benign	-	1,1,1,1	24033266,23861362,22581653,11997281,16155735,17210839,19841300,19716085,10973849,20174558,15051636,17597962,14661677,16487223,15242738,17016049,22479571,15242,14731347	-	-	-	-
rs12720449	11:2588804-2588804	T	missense_variant	MODERATE	KCNQ1	ENSG00000053918	Transcript	ENST00000155840.12	protein_coding	10/16	-	-	-	1434	1343	448	P/L	cCa/cTa	rs12720449,CD991768,CM002332,CM097220	-	1	-	HGNC	HGNC:6294	NM_000218.3	1	P2	tolerated(0.19)	benign(0)	-	uncertain_significance,likely_benign,not_provided	-	1,1,1,1	24033266,23861362,22581653,11997281,16155735,17210839,19841300,19716085,10973849,20174558,15051636,17597962,14661677,16487223,15242738,17016049,22479571,15242,14731347	-	-	-	-
rs12720449	11:2588804-2588804	A	missense_variant	MODERATE	KCNQ1	ENSG00000053918	Transcript	ENST00000335475.6	protein_coding	10/16	-	-	-	1231	962	321	P/Q	cCa/cAa	rs12720449,CD991768,CM002332,CM097220	-	1	-	HGNC	HGNC:6294	-	1	A2	tolerated(0.25)	benign(0.03)	-	uncertain_significance	-	1,1,1,1	24033266,23861362,22581653,11997281,16155735,17210839,19841300,19716085,10973849,20174558,15051636,17597962,14661677,16487223,15242738,17016049,22479571,15242,14731347	-	-	-	-
rs12720449	11:2588804-2588804	G	missense_variant	MODERATE	KCNQ1	ENSG00000053918	Transcript	ENST00000335475.6	protein_coding	10/16	-	-	-	1231	962	321	P/R	cCa/cGa	rs12720449,CD991768,CM002332,CM097220	-	1	-	HGNC	HGNC:6294	-	1	A2	tolerated(0.35)	benign(0.03)	0.0226	benign/likely_benign,likely_benign,benign	-	1,1,1,1	24033266,23861362,22581653,11997281,16155735,17210839,19841300,19716085,10973849,20174558,15051636,17597962,14661677,16487223,15242738,17016049,22479571,15242,14731347	-	-	-	-
rs12720449	11:2588804-2588804	T	missense_variant	MODERATE	KCNQ1	ENSG00000053918	Transcript	ENST00000335475.6	protein_coding	10/16	-	-	-	1231	962	321	P/L	cCa/cTa	rs12720449,CD991768,CM002332,CM097220	-	1	-	HGNC	HGNC:6294	-	1	A2	tolerated(0.26)	benign(0)	-	uncertain_significance,likely_benign,not_provided	-	1,1,1,1	24033266,23861362,22581653,11997281,16155735,17210839,19841300,19716085,10973849,20174558,15051636,17597962,14661677,16487223,15242738,17016049,22479571,15242,14731347	-	-	-	-
rs12720449	11:2588804-2588804	A	missense_variant	MODERATE	KCNQ1	ENSG00000053918	Transcript	ENST00000646564.1	protein_coding	5/11	-	-	-	449	449	150	P/Q	cCa/cAa	rs12720449,CD991768,CM002332,CM097220	-	1	cds_start_NF	HGNC	HGNC:6294	-	-	-	tolerated(0.66)	possibly_damaging(0.517)	-	uncertain_significance	-	1,1,1,1	24033266,23861362,22581653,11997281,16155735,17210839,19841300,19716085,10973849,20174558,15051636,17597962,14661677,16487223,15242738,17016049,22479571,15242,14731347	-	-	-	-
rs12720449	11:2588804-2588804	G	missense_variant	MODERATE	KCNQ1	ENSG00000053918	Transcript	ENST00000646564.1	protein_coding	5/11	-	-	-	449	449	150	P/R	cCa/cGa	rs12720449,CD991768,CM002332,CM097220	-	1	cds_start_NF	HGNC	HGNC:6294	-	-	-	tolerated(0.58)	benign(0.014)	0.0226	benign/likely_benign,likely_benign,benign	-	1,1,1,1	24033266,23861362,22581653,11997281,16155735,17210839,19841300,19716085,10973849,20174558,15051636,17597962,14661677,16487223,15242738,17016049,22479571,15242,14731347	-	-	-	-
rs12720449	11:2588804-2588804	T	missense_variant	MODERATE	KCNQ1	ENSG00000053918	Transcript	ENST00000646564.1	protein_coding	5/11	-	-	-	449	449	150	P/L	cCa/cTa	rs12720449,CD991768,CM002332,CM097220	-	1	cds_start_NF	HGNC	HGNC:6294	-	-	-	tolerated(0.41)	benign(0.318)	-	uncertain_significance,likely_benign,not_provided	-	1,1,1,1	24033266,23861362,22581653,11997281,16155735,17210839,19841300,19716085,10973849,20174558,15051636,17597962,14661677,16487223,15242738,17016049,22479571,15242,14731347	-	-	-	-
rs199472783	11:2588839-2588839	A	missense_variant	MODERATE	KCNQ1	ENSG00000053918	Transcript	ENST00000155840.12	protein_coding	10/16	-	-	-	1469	1378	460	G/S	Ggc/Agc	rs199472783,CM070182	-	1	-	HGNC	HGNC:6294	NM_000218.3	1	P2	tolerated(0.27)	benign(0.007)	0.0002	not_provided,uncertain_significance	-	1,1	22581653,17210839,25637381,19716085,31337358	-	-	-	-
rs199472783	11:2588839-2588839	T	missense_variant	MODERATE	KCNQ1	ENSG00000053918	Transcript	ENST00000155840.12	protein_coding	10/16	-	-	-	1469	1378	460	G/C	Ggc/Tgc	rs199472783,CM070182	-	1	-	HGNC	HGNC:6294	NM_000218.3	1	P2	deleterious(0.04)	possibly_damaging(0.818)	-	-	-	1,1	22581653,17210839,25637381,19716085,31337358	-	-	-	-
rs199472783	11:2588839-2588839	A	missense_variant	MODERATE	KCNQ1	ENSG00000053918	Transcript	ENST00000335475.6	protein_coding	10/16	-	-	-	1266	997	333	G/S	Ggc/Agc	rs199472783,CM070182	-	1	-	HGNC	HGNC:6294	-	1	A2	tolerated(0.21)	benign(0.001)	0.0002	not_provided,uncertain_significance	-	1,1	22581653,17210839,25637381,19716085,31337358	-	-	-	-
rs199472783	11:2588839-2588839	T	missense_variant	MODERATE	KCNQ1	ENSG00000053918	Transcript	ENST00000335475.6	protein_coding	10/16	-	-	-	1266	997	333	G/C	Ggc/Tgc	rs199472783,CM070182	-	1	-	HGNC	HGNC:6294	-	1	A2	deleterious(0.04)	possibly_damaging(0.696)	-	-	-	1,1	22581653,17210839,25637381,19716085,31337358	-	-	-	-
rs199472783	11:2588839-2588839	A	missense_variant	MODERATE	KCNQ1	ENSG00000053918	Transcript	ENST00000646564.1	protein_coding	5/11	-	-	-	484	484	162	G/S	Ggc/Agc	rs199472783,CM070182	-	1	cds_start_NF	HGNC	HGNC:6294	-	-	-	tolerated(0.28)	benign(0.042)	0.0002	not_provided,uncertain_significance	-	1,1	22581653,17210839,25637381,19716085,31337358	-	-	-	-
rs199472783	11:2588839-2588839	T	missense_variant	MODERATE	KCNQ1	ENSG00000053918	Transcript	ENST00000646564.1	protein_coding	5/11	-	-	-	484	484	162	G/C	Ggc/Tgc	rs199472783,CM070182	-	1	cds_start_NF	HGNC	HGNC:6294	-	-	-	tolerated(0.07)	probably_damaging(0.965)	-	-	-	1,1	22581653,17210839,25637381,19716085,31337358	-	-	-	-
rs120074190	11:2778009-2778009	A	missense_variant	MODERATE	KCNQ1	ENSG00000053918	Transcript	ENST00000155840.12	protein_coding	15/16	-	-	-	1857	1766	589	G/D	gGc/gAc	rs120074190,CM983670	-	1	-	HGNC	HGNC:6294	NM_000218.3	1	P2	deleterious(0.03)	probably_damaging(0.969)	-	not_provided,pathogenic	-	1,1	22581653,19716085,12402336,19160,10483966,19160088,12477631,12690509,22095730,11216980,17329207,17329209,11799244,17467628,20659946	-	-	-	-
rs120074190	11:2778009-2778009	A	missense_variant	MODERATE	KCNQ1	ENSG00000053918	Transcript	ENST00000335475.6	protein_coding	15/16	-	-	-	1654	1385	462	G/D	gGc/gAc	rs120074190,CM983670	-	1	-	HGNC	HGNC:6294	-	1	A2	tolerated(0.08)	probably_damaging(0.993)	-	not_provided,pathogenic	-	1,1	22581653,19716085,12402336,19160,10483966,19160088,12477631,12690509,22095730,11216980,17329207,17329209,11799244,17467628,20659946	-	-	-	-
rs120074190	11:2778009-2778009	A	missense_variant	MODERATE	KCNQ1	ENSG00000053918	Transcript	ENST00000526095.2	protein_coding	2/3	-	-	-	273	170	57	G/D	gGc/gAc	rs120074190,CM983670	-	1	-	HGNC	HGNC:6294	-	3	-	deleterious_low_confidence(0)	probably_damaging(1)	-	not_provided,pathogenic	-	1,1	22581653,19716085,12402336,19160,10483966,19160088,12477631,12690509,22095730,11216980,17329207,17329209,11799244,17467628,20659946	-	-	-	-
rs120074190	11:2778009-2778009	A	missense_variant	MODERATE	KCNQ1	ENSG00000053918	Transcript	ENST00000646564.1	protein_coding	10/11	-	-	-	872	872	291	G/D	gGc/gAc	rs120074190,CM983670	-	1	cds_start_NF	HGNC	HGNC:6294	-	-	-	deleterious(0)	probably_damaging(0.999)	-	not_provided,pathogenic	-	1,1	22581653,19716085,12402336,19160,10483966,19160088,12477631,12690509,22095730,11216980,17329207,17329209,11799244,17467628,20659946	-	-	-	-
rs199472817	11:2778036-2778036	G	missense_variant,splice_region_variant	MODERATE	KCNQ1	ENSG00000053918	Transcript	ENST00000155840.12	protein_coding	15/16	-	-	-	1884	1793	598	K/R	aAg/aGg	rs199472817,CM085501	-	1	-	HGNC	HGNC:6294	NM_000218.3	1	P2	tolerated(0.08)	possibly_damaging(0.574)	-	not_provided	-	1,1	22581653,18596570	-	-	-	-
rs199472817	11:2778036-2778036	G	missense_variant,splice_region_variant	MODERATE	KCNQ1	ENSG00000053918	Transcript	ENST00000335475.6	protein_coding	15/16	-	-	-	1681	1412	471	K/R	aAg/aGg	rs199472817,CM085501	-	1	-	HGNC	HGNC:6294	-	1	A2	tolerated(0.08)	possibly_damaging(0.837)	-	not_provided	-	1,1	22581653,18596570	-	-	-	-
rs199472817	11:2778036-2778036	G	missense_variant,splice_region_variant	MODERATE	KCNQ1	ENSG00000053918	Transcript	ENST00000526095.2	protein_coding	2/3	-	-	-	300	197	66	K/R	aAg/aGg	rs199472817,CM085501	-	1	-	HGNC	HGNC:6294	-	3	-	deleterious_low_confidence(0.01)	probably_damaging(0.982)	-	not_provided	-	1,1	22581653,18596570	-	-	-	-
rs199472817	11:2778036-2778036	G	missense_variant,splice_region_variant	MODERATE	KCNQ1	ENSG00000053918	Transcript	ENST00000646564.1	protein_coding	10/11	-	-	-	899	899	300	K/R	aAg/aGg	rs199472817,CM085501	-	1	cds_start_NF	HGNC	HGNC:6294	-	-	-	deleterious(0.01)	probably_damaging(0.99)	-	not_provided	-	1,1	22581653,18596570	-	-	-	-
rs34516117	11:2847771-2847771	T	missense_variant	MODERATE	KCNQ1	ENSG00000053918	Transcript	ENST00000155840.12	protein_coding	16/16	-	-	-	1890	1799	600	T/M	aCg/aTg	rs34516117,CM097256	-	1	-	HGNC	HGNC:6294	NM_000218.3	1	P2	tolerated(0.21)	benign(0.348)	0.0002	conflicting_interpretations_of_pathogenicity,not_provided,likely_benign,uncertain_significance	-	1,1	22581653,25637381,19716085,20981092	-	-	-	-
rs34516117	11:2847771-2847771	T	missense_variant	MODERATE	KCNQ1	ENSG00000053918	Transcript	ENST00000335475.6	protein_coding	16/16	-	-	-	1687	1418	473	T/M	aCg/aTg	rs34516117,CM097256	-	1	-	HGNC	HGNC:6294	-	1	A2	tolerated(0.18)	benign(0.191)	0.0002	conflicting_interpretations_of_pathogenicity,not_provided,likely_benign,uncertain_significance	-	1,1	22581653,25637381,19716085,20981092	-	-	-	-
rs34516117	11:2847771-2847771	T	intron_variant,non_coding_transcript_variant	MODIFIER	KCNQ1-AS1	ENSG00000229414	Transcript	ENST00000440887.2	lncRNA	-	2/2	-	-	-	-	-	-	-	rs34516117,CM097256	-	-1	-	HGNC	HGNC:42790	-	5	-	-	-	0.0002	conflicting_interpretations_of_pathogenicity,not_provided,likely_benign,uncertain_significance	-	1,1	22581653,25637381,19716085,20981092	-	-	-	-
rs34516117	11:2847771-2847771	T	missense_variant	MODERATE	KCNQ1	ENSG00000053918	Transcript	ENST00000526095.2	protein_coding	3/3	-	-	-	306	203	68	T/M	aCg/aTg	rs34516117,CM097256	-	1	-	HGNC	HGNC:6294	-	3	-	deleterious_low_confidence(0.05)	possibly_damaging(0.476)	0.0002	conflicting_interpretations_of_pathogenicity,not_provided,likely_benign,uncertain_significance	-	1,1	22581653,25637381,19716085,20981092	-	-	-	-
rs199472821	11:2847848-2847848	A	missense_variant	MODERATE	KCNQ1	ENSG00000053918	Transcript	ENST00000155840.12	protein_coding	16/16	-	-	-	1967	1876	626	G/S	Ggc/Agc	rs199472821,CD035515,CM055328,COSV50123359	-	1	-	HGNC	HGNC:6294	NM_000218.3	1	P2	tolerated(0.88)	benign(0.006)	-	not_provided,pathogenic,uncertain_significance	0,0,0,1	1,1,1,1	22581653,16922724,15840476,19716085	-	-	-	-
rs199472821	11:2847848-2847848	A	missense_variant	MODERATE	KCNQ1	ENSG00000053918	Transcript	ENST00000335475.6	protein_coding	16/16	-	-	-	1764	1495	499	G/S	Ggc/Agc	rs199472821,CD035515,CM055328,COSV50123359	-	1	-	HGNC	HGNC:6294	-	1	A2	tolerated(0.79)	benign(0)	-	not_provided,pathogenic,uncertain_significance	0,0,0,1	1,1,1,1	22581653,16922724,15840476,19716085	-	-	-	-
rs199472821	11:2847848-2847848	A	intron_variant,non_coding_transcript_variant	MODIFIER	KCNQ1-AS1	ENSG00000229414	Transcript	ENST00000440887.2	lncRNA	-	2/2	-	-	-	-	-	-	-	rs199472821,CD035515,CM055328,COSV50123359	-	-1	-	HGNC	HGNC:42790	-	5	-	-	-	-	not_provided,pathogenic,uncertain_significance	0,0,0,1	1,1,1,1	22581653,16922724,15840476,19716085	-	-	-	-
rs199472821	11:2847848-2847848	A	missense_variant	MODERATE	KCNQ1	ENSG00000053918	Transcript	ENST00000526095.2	protein_coding	3/3	-	-	-	383	280	94	G/S	Ggc/Agc	rs199472821,CD035515,CM055328,COSV50123359	-	1	-	HGNC	HGNC:6294	-	3	-	tolerated_low_confidence(0.32)	benign(0.181)	-	not_provided,pathogenic,uncertain_significance	0,0,0,1	1,1,1,1	22581653,16922724,15840476,19716085	-	-	-	-
rs371265931	11:20607010-20607010	A	missense_variant,NMD_transcript_variant	MODERATE	SLC6A5	ENSG00000165970	Transcript	ENST00000298923.11	nonsense_mediated_decay	3/15	-	-	-	623	544	182	L/I	Ctt/Att	rs371265931	-	1	-	HGNC	HGNC:11051	-	1	-	-	benign(0)	-	uncertain_significance	-	1	-	-	-	-	-
rs371265931	11:20607010-20607010	T	missense_variant,NMD_transcript_variant	MODERATE	SLC6A5	ENSG00000165970	Transcript	ENST00000298923.11	nonsense_mediated_decay	3/15	-	-	-	623	544	182	L/F	Ctt/Ttt	rs371265931	-	1	-	HGNC	HGNC:11051	-	1	-	-	benign(0.001)	-	-	-	1	-	-	-	-	-
rs371265931	11:20607010-20607010	A	missense_variant	MODERATE	SLC6A5	ENSG00000165970	Transcript	ENST00000525748.6	protein_coding	4/16	-	-	-	748	683	228	A/D	gCt/gAt	rs371265931	-	1	-	HGNC	HGNC:11051	NM_004211.5	1	P1	deleterious(0)	probably_damaging(1)	-	uncertain_significance	-	1	-	-	-	-	-
rs371265931	11:20607010-20607010	T	missense_variant	MODERATE	SLC6A5	ENSG00000165970	Transcript	ENST00000525748.6	protein_coding	4/16	-	-	-	748	683	228	A/V	gCt/gTt	rs371265931	-	1	-	HGNC	HGNC:11051	NM_004211.5	1	P1	deleterious(0.02)	probably_damaging(0.999)	-	-	-	1	-	-	-	-	-
rs397516026	11:47332613-47332613	T	missense_variant	MODERATE	MYBPC3	ENSG00000134571	Transcript	ENST00000256993.8	protein_coding	30/33	-	-	-	3635	3580	1194	A/T	Gcg/Acg	rs397516026,CM031263	-	-1	-	HGNC	HGNC:7551	-	5	A2	deleterious(0.01)	probably_damaging(0.949)	-	uncertain_significance	-	1,1	12707239	-	-	-	-
rs397516026	11:47332613-47332613	T	downstream_gene_variant	MODIFIER	MADD	ENSG00000110514	Transcript	ENST00000311027.9	protein_coding	-	-	-	-	-	-	-	-	-	rs397516026,CM031263	2582	1	-	HGNC	HGNC:6766	-	1	P4	-	-	-	uncertain_significance	-	1,1	12707239	-	-	-	-
rs397516026	11:47332613-47332613	T	downstream_gene_variant	MODIFIER	MADD	ENSG00000110514	Transcript	ENST00000342922.8	protein_coding	-	-	-	-	-	-	-	-	-	rs397516026,CM031263	2582	1	-	HGNC	HGNC:6766	-	1	A2	-	-	-	uncertain_significance	-	1,1	12707239	-	-	-	-
rs397516026	11:47332613-47332613	T	downstream_gene_variant	MODIFIER	MADD	ENSG00000110514	Transcript	ENST00000349238.7	protein_coding	-	-	-	-	-	-	-	-	-	rs397516026,CM031263	2582	1	-	HGNC	HGNC:6766	-	1	A2	-	-	-	uncertain_significance	-	1,1	12707239	-	-	-	-
rs397516026	11:47332613-47332613	T	downstream_gene_variant	MODIFIER	MADD	ENSG00000110514	Transcript	ENST00000395336.7	protein_coding	-	-	-	-	-	-	-	-	-	rs397516026,CM031263	2582	1	-	HGNC	HGNC:6766	-	1	A2	-	-	-	uncertain_significance	-	1,1	12707239	-	-	-	-
rs397516026	11:47332613-47332613	T	downstream_gene_variant	MODIFIER	MADD	ENSG00000110514	Transcript	ENST00000395344.7	protein_coding	-	-	-	-	-	-	-	-	-	rs397516026,CM031263	3256	1	-	HGNC	HGNC:6766	-	2	A2	-	-	-	uncertain_significance	-	1,1	12707239	-	-	-	-
rs397516026	11:47332613-47332613	T	missense_variant	MODERATE	MYBPC3	ENSG00000134571	Transcript	ENST00000399249.6	protein_coding	31/34	-	-	-	3635	3580	1194	A/T	Gcg/Acg	rs397516026,CM031263	-	-1	-	HGNC	HGNC:7551	-	5	A2	deleterious(0.01)	probably_damaging(1)	-	uncertain_significance	-	1,1	12707239	-	-	-	-
rs397516026	11:47332613-47332613	T	downstream_gene_variant	MODIFIER	MADD	ENSG00000110514	Transcript	ENST00000402192.6	protein_coding	-	-	-	-	-	-	-	-	-	rs397516026,CM031263	2583	1	-	HGNC	HGNC:6766	-	1	A2	-	-	-	uncertain_significance	-	1,1	12707239	-	-	-	-
rs397516026	11:47332613-47332613	T	downstream_gene_variant	MODIFIER	MADD	ENSG00000110514	Transcript	ENST00000402799.5	protein_coding	-	-	-	-	-	-	-	-	-	rs397516026,CM031263	2582	1	-	HGNC	HGNC:6766	-	1	A2	-	-	-	uncertain_significance	-	1,1	12707239	-	-	-	-
rs397516026	11:47332613-47332613	T	downstream_gene_variant	MODIFIER	MADD	ENSG00000110514	Transcript	ENST00000406482.5	protein_coding	-	-	-	-	-	-	-	-	-	rs397516026,CM031263	2582	1	-	HGNC	HGNC:6766	-	1	A2	-	-	-	uncertain_significance	-	1,1	12707239	-	-	-	-
rs397516026	11:47332613-47332613	T	downstream_gene_variant	MODIFIER	MADD	ENSG00000110514	Transcript	ENST00000407859.7	protein_coding	-	-	-	-	-	-	-	-	-	rs397516026,CM031263	2582	1	-	HGNC	HGNC:6766	-	1	A2	-	-	-	uncertain_significance	-	1,1	12707239	-	-	-	-
rs397516026	11:47332613-47332613	T	downstream_gene_variant	MODIFIER	MADD	ENSG00000110514	Transcript	ENST00000469699.1	retained_intron	-	-	-	-	-	-	-	-	-	rs397516026,CM031263	3207	1	-	HGNC	HGNC:6766	-	1	-	-	-	-	uncertain_significance	-	1,1	12707239	-	-	-	-
rs397516026	11:47332613-47332613	T	downstream_gene_variant	MODIFIER	MYBPC3	ENSG00000134571	Transcript	ENST00000544791.1	nonsense_mediated_decay	-	-	-	-	-	-	-	-	-	rs397516026,CM031263	2965	-1	-	HGNC	HGNC:7551	-	5	-	-	-	-	uncertain_significance	-	1,1	12707239	-	-	-	-
rs397516026	11:47332613-47332613	T	missense_variant	MODERATE	MYBPC3	ENSG00000134571	Transcript	ENST00000545968.6	protein_coding	32/35	-	-	-	3635	3580	1194	A/T	Gcg/Acg	rs397516026,CM031263	-	-1	-	HGNC	HGNC:7551	NM_000256.3	5	P2	deleterious(0.01)	probably_damaging(0.994)	-	uncertain_significance	-	1,1	12707239	-	-	-	-
rs397516026	11:47332613-47332613	T	downstream_gene_variant	MODIFIER	MADD	ENSG00000110514	Transcript	ENST00000634938.1	protein_coding	-	-	-	-	-	-	-	-	-	rs397516026,CM031263	3403	1	cds_start_NF	HGNC	HGNC:6766	-	5	-	-	-	-	uncertain_significance	-	1,1	12707239	-	-	-	-
rs397516026	11:47332613-47332613	T	regulatory_region_variant	MODIFIER	-	-	RegulatoryFeature	ENSR00000430070	-	-	-	-	-	-	-	-	-	-	rs397516026,CM031263	-	-	-	-	-	-	-	-	-	-	-	uncertain_significance	-	1,1	12707239	-	-	-	-
rs199669878	11:47332658-47332658	A	stop_gained	HIGH	MYBPC3	ENSG00000134571	Transcript	ENST00000256993.8	protein_coding	30/33	-	-	-	3590	3535	1179	E/*	Gag/Tag	rs199669878,CM132320	-	-1	-	HGNC	HGNC:7551	-	5	A2	-	-	-	-	-	1,1	24033266,18414213,23861362,24503780,23233322,20433692	-	-	-	-
rs199669878	11:47332658-47332658	T	missense_variant	MODERATE	MYBPC3	ENSG00000134571	Transcript	ENST00000256993.8	protein_coding	30/33	-	-	-	3590	3535	1179	E/K	Gag/Aag	rs199669878,CM132320	-	-1	-	HGNC	HGNC:7551	-	5	A2	tolerated(0.06)	probably_damaging(0.956)	-	uncertain_significance,likely_benign,not_provided	-	1,1	24033266,18414213,23861362,24503780,23233322,20433692	-	-	-	-
rs199669878	11:47332658-47332658	A	downstream_gene_variant	MODIFIER	MADD	ENSG00000110514	Transcript	ENST00000311027.9	protein_coding	-	-	-	-	-	-	-	-	-	rs199669878,CM132320	2627	1	-	HGNC	HGNC:6766	-	1	P4	-	-	-	-	-	1,1	24033266,18414213,23861362,24503780,23233322,20433692	-	-	-	-
rs199669878	11:47332658-47332658	T	downstream_gene_variant	MODIFIER	MADD	ENSG00000110514	Transcript	ENST00000311027.9	protein_coding	-	-	-	-	-	-	-	-	-	rs199669878,CM132320	2627	1	-	HGNC	HGNC:6766	-	1	P4	-	-	-	uncertain_significance,likely_benign,not_provided	-	1,1	24033266,18414213,23861362,24503780,23233322,20433692	-	-	-	-
rs199669878	11:47332658-47332658	A	downstream_gene_variant	MODIFIER	MADD	ENSG00000110514	Transcript	ENST00000342922.8	protein_coding	-	-	-	-	-	-	-	-	-	rs199669878,CM132320	2627	1	-	HGNC	HGNC:6766	-	1	A2	-	-	-	-	-	1,1	24033266,18414213,23861362,24503780,23233322,20433692	-	-	-	-
rs199669878	11:47332658-47332658	T	downstream_gene_variant	MODIFIER	MADD	ENSG00000110514	Transcript	ENST00000342922.8	protein_coding	-	-	-	-	-	-	-	-	-	rs199669878,CM132320	2627	1	-	HGNC	HGNC:6766	-	1	A2	-	-	-	uncertain_significance,likely_benign,not_provided	-	1,1	24033266,18414213,23861362,24503780,23233322,20433692	-	-	-	-
rs199669878	11:47332658-47332658	A	downstream_gene_variant	MODIFIER	MADD	ENSG00000110514	Transcript	ENST00000349238.7	protein_coding	-	-	-	-	-	-	-	-	-	rs199669878,CM132320	2627	1	-	HGNC	HGNC:6766	-	1	A2	-	-	-	-	-	1,1	24033266,18414213,23861362,24503780,23233322,20433692	-	-	-	-
rs199669878	11:47332658-47332658	T	downstream_gene_variant	MODIFIER	MADD	ENSG00000110514	Transcript	ENST00000349238.7	protein_coding	-	-	-	-	-	-	-	-	-	rs199669878,CM132320	2627	1	-	HGNC	HGNC:6766	-	1	A2	-	-	-	uncertain_significance,likely_benign,not_provided	-	1,1	24033266,18414213,23861362,24503780,23233322,20433692	-	-	-	-
rs199669878	11:47332658-47332658	A	downstream_gene_variant	MODIFIER	MADD	ENSG00000110514	Transcript	ENST00000395336.7	protein_coding	-	-	-	-	-	-	-	-	-	rs199669878,CM132320	2627	1	-	HGNC	HGNC:6766	-	1	A2	-	-	-	-	-	1,1	24033266,18414213,23861362,24503780,23233322,20433692	-	-	-	-
rs199669878	11:47332658-47332658	T	downstream_gene_variant	MODIFIER	MADD	ENSG00000110514	Transcript	ENST00000395336.7	protein_coding	-	-	-	-	-	-	-	-	-	rs199669878,CM132320	2627	1	-	HGNC	HGNC:6766	-	1	A2	-	-	-	uncertain_significance,likely_benign,not_provided	-	1,1	24033266,18414213,23861362,24503780,23233322,20433692	-	-	-	-
rs199669878	11:47332658-47332658	A	downstream_gene_variant	MODIFIER	MADD	ENSG00000110514	Transcript	ENST00000395344.7	protein_coding	-	-	-	-	-	-	-	-	-	rs199669878,CM132320	3301	1	-	HGNC	HGNC:6766	-	2	A2	-	-	-	-	-	1,1	24033266,18414213,23861362,24503780,23233322,20433692	-	-	-	-
rs199669878	11:47332658-47332658	T	downstream_gene_variant	MODIFIER	MADD	ENSG00000110514	Transcript	ENST00000395344.7	protein_coding	-	-	-	-	-	-	-	-	-	rs199669878,CM132320	3301	1	-	HGNC	HGNC:6766	-	2	A2	-	-	-	uncertain_significance,likely_benign,not_provided	-	1,1	24033266,18414213,23861362,24503780,23233322,20433692	-	-	-	-
rs199669878	11:47332658-47332658	A	stop_gained	HIGH	MYBPC3	ENSG00000134571	Transcript	ENST00000399249.6	protein_coding	31/34	-	-	-	3590	3535	1179	E/*	Gag/Tag	rs199669878,CM132320	-	-1	-	HGNC	HGNC:7551	-	5	A2	-	-	-	-	-	1,1	24033266,18414213,23861362,24503780,23233322,20433692	-	-	-	-
rs199669878	11:47332658-47332658	T	missense_variant	MODERATE	MYBPC3	ENSG00000134571	Transcript	ENST00000399249.6	protein_coding	31/34	-	-	-	3590	3535	1179	E/K	Gag/Aag	rs199669878,CM132320	-	-1	-	HGNC	HGNC:7551	-	5	A2	tolerated(0.06)	possibly_damaging(0.762)	-	uncertain_significance,likely_benign,not_provided	-	1,1	24033266,18414213,23861362,24503780,23233322,20433692	-	-	-	-
rs199669878	11:47332658-47332658	A	downstream_gene_variant	MODIFIER	MADD	ENSG00000110514	Transcript	ENST00000402192.6	protein_coding	-	-	-	-	-	-	-	-	-	rs199669878,CM132320	2628	1	-	HGNC	HGNC:6766	-	1	A2	-	-	-	-	-	1,1	24033266,18414213,23861362,24503780,23233322,20433692	-	-	-	-
rs199669878	11:47332658-47332658	T	downstream_gene_variant	MODIFIER	MADD	ENSG00000110514	Transcript	ENST00000402192.6	protein_coding	-	-	-	-	-	-	-	-	-	rs199669878,CM132320	2628	1	-	HGNC	HGNC:6766	-	1	A2	-	-	-	uncertain_significance,likely_benign,not_provided	-	1,1	24033266,18414213,23861362,24503780,23233322,20433692	-	-	-	-
rs199669878	11:47332658-47332658	A	downstream_gene_variant	MODIFIER	MADD	ENSG00000110514	Transcript	ENST00000402799.5	protein_coding	-	-	-	-	-	-	-	-	-	rs199669878,CM132320	2627	1	-	HGNC	HGNC:6766	-	1	A2	-	-	-	-	-	1,1	24033266,18414213,23861362,24503780,23233322,20433692	-	-	-	-
rs199669878	11:47332658-47332658	T	downstream_gene_variant	MODIFIER	MADD	ENSG00000110514	Transcript	ENST00000402799.5	protein_coding	-	-	-	-	-	-	-	-	-	rs199669878,CM132320	2627	1	-	HGNC	HGNC:6766	-	1	A2	-	-	-	uncertain_significance,likely_benign,not_provided	-	1,1	24033266,18414213,23861362,24503780,23233322,20433692	-	-	-	-
rs199669878	11:47332658-47332658	A	downstream_gene_variant	MODIFIER	MADD	ENSG00000110514	Transcript	ENST00000406482.5	protein_coding	-	-	-	-	-	-	-	-	-	rs199669878,CM132320	2627	1	-	HGNC	HGNC:6766	-	1	A2	-	-	-	-	-	1,1	24033266,18414213,23861362,24503780,23233322,20433692	-	-	-	-
rs199669878	11:47332658-47332658	T	downstream_gene_variant	MODIFIER	MADD	ENSG00000110514	Transcript	ENST00000406482.5	protein_coding	-	-	-	-	-	-	-	-	-	rs199669878,CM132320	2627	1	-	HGNC	HGNC:6766	-	1	A2	-	-	-	uncertain_significance,likely_benign,not_provided	-	1,1	24033266,18414213,23861362,24503780,23233322,20433692	-	-	-	-
rs199669878	11:47332658-47332658	A	downstream_gene_variant	MODIFIER	MADD	ENSG00000110514	Transcript	ENST00000407859.7	protein_coding	-	-	-	-	-	-	-	-	-	rs199669878,CM132320	2627	1	-	HGNC	HGNC:6766	-	1	A2	-	-	-	-	-	1,1	24033266,18414213,23861362,24503780,23233322,20433692	-	-	-	-
rs199669878	11:47332658-47332658	T	downstream_gene_variant	MODIFIER	MADD	ENSG00000110514	Transcript	ENST00000407859.7	protein_coding	-	-	-	-	-	-	-	-	-	rs199669878,CM132320	2627	1	-	HGNC	HGNC:6766	-	1	A2	-	-	-	uncertain_significance,likely_benign,not_provided	-	1,1	24033266,18414213,23861362,24503780,23233322,20433692	-	-	-	-
rs199669878	11:47332658-47332658	A	downstream_gene_variant	MODIFIER	MADD	ENSG00000110514	Transcript	ENST00000469699.1	retained_intron	-	-	-	-	-	-	-	-	-	rs199669878,CM132320	3252	1	-	HGNC	HGNC:6766	-	1	-	-	-	-	-	-	1,1	24033266,18414213,23861362,24503780,23233322,20433692	-	-	-	-
rs199669878	11:47332658-47332658	T	downstream_gene_variant	MODIFIER	MADD	ENSG00000110514	Transcript	ENST00000469699.1	retained_intron	-	-	-	-	-	-	-	-	-	rs199669878,CM132320	3252	1	-	HGNC	HGNC:6766	-	1	-	-	-	-	uncertain_significance,likely_benign,not_provided	-	1,1	24033266,18414213,23861362,24503780,23233322,20433692	-	-	-	-
rs199669878	11:47332658-47332658	A	downstream_gene_variant	MODIFIER	MYBPC3	ENSG00000134571	Transcript	ENST00000544791.1	nonsense_mediated_decay	-	-	-	-	-	-	-	-	-	rs199669878,CM132320	2920	-1	-	HGNC	HGNC:7551	-	5	-	-	-	-	-	-	1,1	24033266,18414213,23861362,24503780,23233322,20433692	-	-	-	-
rs199669878	11:47332658-47332658	T	downstream_gene_variant	MODIFIER	MYBPC3	ENSG00000134571	Transcript	ENST00000544791.1	nonsense_mediated_decay	-	-	-	-	-	-	-	-	-	rs199669878,CM132320	2920	-1	-	HGNC	HGNC:7551	-	5	-	-	-	-	uncertain_significance,likely_benign,not_provided	-	1,1	24033266,18414213,23861362,24503780,23233322,20433692	-	-	-	-
rs199669878	11:47332658-47332658	A	stop_gained	HIGH	MYBPC3	ENSG00000134571	Transcript	ENST00000545968.6	protein_coding	32/35	-	-	-	3590	3535	1179	E/*	Gag/Tag	rs199669878,CM132320	-	-1	-	HGNC	HGNC:7551	NM_000256.3	5	P2	-	-	-	-	-	1,1	24033266,18414213,23861362,24503780,23233322,20433692	-	-	-	-
rs199669878	11:47332658-47332658	T	missense_variant	MODERATE	MYBPC3	ENSG00000134571	Transcript	ENST00000545968.6	protein_coding	32/35	-	-	-	3590	3535	1179	E/K	Gag/Aag	rs199669878,CM132320	-	-1	-	HGNC	HGNC:7551	NM_000256.3	5	P2	tolerated(0.06)	possibly_damaging(0.508)	-	uncertain_significance,likely_benign,not_provided	-	1,1	24033266,18414213,23861362,24503780,23233322,20433692	-	-	-	-
rs199669878	11:47332658-47332658	A	downstream_gene_variant	MODIFIER	MADD	ENSG00000110514	Transcript	ENST00000634938.1	protein_coding	-	-	-	-	-	-	-	-	-	rs199669878,CM132320	3448	1	cds_start_NF	HGNC	HGNC:6766	-	5	-	-	-	-	-	-	1,1	24033266,18414213,23861362,24503780,23233322,20433692	-	-	-	-
rs199669878	11:47332658-47332658	T	downstream_gene_variant	MODIFIER	MADD	ENSG00000110514	Transcript	ENST00000634938.1	protein_coding	-	-	-	-	-	-	-	-	-	rs199669878,CM132320	3448	1	cds_start_NF	HGNC	HGNC:6766	-	5	-	-	-	-	uncertain_significance,likely_benign,not_provided	-	1,1	24033266,18414213,23861362,24503780,23233322,20433692	-	-	-	-
rs199669878	11:47332658-47332658	A	regulatory_region_variant	MODIFIER	-	-	RegulatoryFeature	ENSR00000430070	-	-	-	-	-	-	-	-	-	-	rs199669878,CM132320	-	-	-	-	-	-	-	-	-	-	-	-	-	1,1	24033266,18414213,23861362,24503780,23233322,20433692	-	-	-	-
rs199669878	11:47332658-47332658	T	regulatory_region_variant	MODIFIER	-	-	RegulatoryFeature	ENSR00000430070	-	-	-	-	-	-	-	-	-	-	rs199669878,CM132320	-	-	-	-	-	-	-	-	-	-	-	uncertain_significance,likely_benign,not_provided	-	1,1	24033266,18414213,23861362,24503780,23233322,20433692	-	-	-	-
rs370890951	11:47332912-47332912	G	missense_variant	MODERATE	MYBPC3	ENSG00000134571	Transcript	ENST00000256993.8	protein_coding	29/33	-	-	-	3447	3392	1131	I/T	aTt/aCt	rs370890951,CM032960	-	-1	-	HGNC	HGNC:7551	-	5	A2	tolerated(0.08)	benign(0.023)	-	likely_benign	-	1,1	24033266,24510615,23785128,15519027,23299917,16352453,22361390,14563344,23140321	-	-	-	-
rs370890951	11:47332912-47332912	G	downstream_gene_variant	MODIFIER	MADD	ENSG00000110514	Transcript	ENST00000311027.9	protein_coding	-	-	-	-	-	-	-	-	-	rs370890951,CM032960	2881	1	-	HGNC	HGNC:6766	-	1	P4	-	-	-	likely_benign	-	1,1	24033266,24510615,23785128,15519027,23299917,16352453,22361390,14563344,23140321	-	-	-	-
rs370890951	11:47332912-47332912	G	downstream_gene_variant	MODIFIER	MADD	ENSG00000110514	Transcript	ENST00000342922.8	protein_coding	-	-	-	-	-	-	-	-	-	rs370890951,CM032960	2881	1	-	HGNC	HGNC:6766	-	1	A2	-	-	-	likely_benign	-	1,1	24033266,24510615,23785128,15519027,23299917,16352453,22361390,14563344,23140321	-	-	-	-
rs370890951	11:47332912-47332912	G	downstream_gene_variant	MODIFIER	MADD	ENSG00000110514	Transcript	ENST00000349238.7	protein_coding	-	-	-	-	-	-	-	-	-	rs370890951,CM032960	2881	1	-	HGNC	HGNC:6766	-	1	A2	-	-	-	likely_benign	-	1,1	24033266,24510615,23785128,15519027,23299917,16352453,22361390,14563344,23140321	-	-	-	-
rs370890951	11:47332912-47332912	G	downstream_gene_variant	MODIFIER	MADD	ENSG00000110514	Transcript	ENST00000395336.7	protein_coding	-	-	-	-	-	-	-	-	-	rs370890951,CM032960	2881	1	-	HGNC	HGNC:6766	-	1	A2	-	-	-	likely_benign	-	1,1	24033266,24510615,23785128,15519027,23299917,16352453,22361390,14563344,23140321	-	-	-	-
rs370890951	11:47332912-47332912	G	downstream_gene_variant	MODIFIER	MADD	ENSG00000110514	Transcript	ENST00000395344.7	protein_coding	-	-	-	-	-	-	-	-	-	rs370890951,CM032960	3555	1	-	HGNC	HGNC:6766	-	2	A2	-	-	-	likely_benign	-	1,1	24033266,24510615,23785128,15519027,23299917,16352453,22361390,14563344,23140321	-	-	-	-
rs370890951	11:47332912-47332912	G	missense_variant	MODERATE	MYBPC3	ENSG00000134571	Transcript	ENST00000399249.6	protein_coding	30/34	-	-	-	3447	3392	1131	I/T	aTt/aCt	rs370890951,CM032960	-	-1	-	HGNC	HGNC:7551	-	5	A2	tolerated(0.08)	benign(0.307)	-	likely_benign	-	1,1	24033266,24510615,23785128,15519027,23299917,16352453,22361390,14563344,23140321	-	-	-	-
rs370890951	11:47332912-47332912	G	downstream_gene_variant	MODIFIER	MADD	ENSG00000110514	Transcript	ENST00000402192.6	protein_coding	-	-	-	-	-	-	-	-	-	rs370890951,CM032960	2882	1	-	HGNC	HGNC:6766	-	1	A2	-	-	-	likely_benign	-	1,1	24033266,24510615,23785128,15519027,23299917,16352453,22361390,14563344,23140321	-	-	-	-
rs370890951	11:47332912-47332912	G	downstream_gene_variant	MODIFIER	MADD	ENSG00000110514	Transcript	ENST00000402799.5	protein_coding	-	-	-	-	-	-	-	-	-	rs370890951,CM032960	2881	1	-	HGNC	HGNC:6766	-	1	A2	-	-	-	likely_benign	-	1,1	24033266,24510615,23785128,15519027,23299917,16352453,22361390,14563344,23140321	-	-	-	-
rs370890951	11:47332912-47332912	G	downstream_gene_variant	MODIFIER	MADD	ENSG00000110514	Transcript	ENST00000406482.5	protein_coding	-	-	-	-	-	-	-	-	-	rs370890951,CM032960	2881	1	-	HGNC	HGNC:6766	-	1	A2	-	-	-	likely_benign	-	1,1	24033266,24510615,23785128,15519027,23299917,16352453,22361390,14563344,23140321	-	-	-	-
rs370890951	11:47332912-47332912	G	downstream_gene_variant	MODIFIER	MADD	ENSG00000110514	Transcript	ENST00000407859.7	protein_coding	-	-	-	-	-	-	-	-	-	rs370890951,CM032960	2881	1	-	HGNC	HGNC:6766	-	1	A2	-	-	-	likely_benign	-	1,1	24033266,24510615,23785128,15519027,23299917,16352453,22361390,14563344,23140321	-	-	-	-
rs370890951	11:47332912-47332912	G	downstream_gene_variant	MODIFIER	MADD	ENSG00000110514	Transcript	ENST00000469699.1	retained_intron	-	-	-	-	-	-	-	-	-	rs370890951,CM032960	3506	1	-	HGNC	HGNC:6766	-	1	-	-	-	-	likely_benign	-	1,1	24033266,24510615,23785128,15519027,23299917,16352453,22361390,14563344,23140321	-	-	-	-
rs370890951	11:47332912-47332912	G	downstream_gene_variant	MODIFIER	MYBPC3	ENSG00000134571	Transcript	ENST00000544791.1	nonsense_mediated_decay	-	-	-	-	-	-	-	-	-	rs370890951,CM032960	2666	-1	-	HGNC	HGNC:7551	-	5	-	-	-	-	likely_benign	-	1,1	24033266,24510615,23785128,15519027,23299917,16352453,22361390,14563344,23140321	-	-	-	-
rs370890951	11:47332912-47332912	G	missense_variant	MODERATE	MYBPC3	ENSG00000134571	Transcript	ENST00000545968.6	protein_coding	31/35	-	-	-	3447	3392	1131	I/T	aTt/aCt	rs370890951,CM032960	-	-1	-	HGNC	HGNC:7551	NM_000256.3	5	P2	tolerated(0.08)	possibly_damaging(0.471)	-	likely_benign	-	1,1	24033266,24510615,23785128,15519027,23299917,16352453,22361390,14563344,23140321	-	-	-	-
rs370890951	11:47332912-47332912	G	downstream_gene_variant	MODIFIER	MADD	ENSG00000110514	Transcript	ENST00000634938.1	protein_coding	-	-	-	-	-	-	-	-	-	rs370890951,CM032960	3702	1	cds_start_NF	HGNC	HGNC:6766	-	5	-	-	-	-	likely_benign	-	1,1	24033266,24510615,23785128,15519027,23299917,16352453,22361390,14563344,23140321	-	-	-	-
rs397515985	11:47335886-47335886	T	missense_variant	MODERATE	MYBPC3	ENSG00000134571	Transcript	ENST00000256993.8	protein_coding	24/33	-	-	-	2783	2728	910	P/T	Cca/Aca	rs397515985,CM086859	-	-1	-	HGNC	HGNC:7551	-	5	A2	tolerated(0.4)	benign(0.023)	0.0002	uncertain_significance	-	1,1	24033266,23861362,20215591,18533079,22361390,21832025	-	-	-	-
rs397515985	11:47335886-47335886	T	missense_variant	MODERATE	MYBPC3	ENSG00000134571	Transcript	ENST00000399249.6	protein_coding	25/34	-	-	-	2783	2728	910	P/T	Cca/Aca	rs397515985,CM086859	-	-1	-	HGNC	HGNC:7551	-	5	A2	tolerated(0.4)	benign(0.03)	0.0002	uncertain_significance	-	1,1	24033266,23861362,20215591,18533079,22361390,21832025	-	-	-	-
rs397515985	11:47335886-47335886	T	3_prime_UTR_variant,NMD_transcript_variant	MODIFIER	MYBPC3	ENSG00000134571	Transcript	ENST00000544791.1	nonsense_mediated_decay	26/27	-	-	-	2715	-	-	-	-	rs397515985,CM086859	-	-1	-	HGNC	HGNC:7551	-	5	-	-	-	0.0002	uncertain_significance	-	1,1	24033266,23861362,20215591,18533079,22361390,21832025	-	-	-	-
rs397515985	11:47335886-47335886	T	missense_variant	MODERATE	MYBPC3	ENSG00000134571	Transcript	ENST00000545968.6	protein_coding	26/35	-	-	-	2783	2728	910	P/T	Cca/Aca	rs397515985,CM086859	-	-1	-	HGNC	HGNC:7551	NM_000256.3	5	P2	tolerated(0.4)	benign(0.003)	0.0002	uncertain_significance	-	1,1	24033266,23861362,20215591,18533079,22361390,21832025	-	-	-	-
rs35078470	11:47335928-47335928	T	missense_variant	MODERATE	MYBPC3	ENSG00000134571	Transcript	ENST00000256993.8	protein_coding	24/33	-	-	-	2741	2686	896	V/M	Gtg/Atg	rs35078470,CM992932	-	-1	-	HGNC	HGNC:7551	-	5	A2	deleterious(0.03)	benign(0.084)	0.0016	benign/likely_benign,benign,likely_benign	-	1,1	24033266,18414213,27182706,23861362,25637381,12707239,12818575,15519027,10521296,22857948,25447171,12110947,15010274,21472310,25078086	-	-	-	-
rs35078470	11:47335928-47335928	T	missense_variant	MODERATE	MYBPC3	ENSG00000134571	Transcript	ENST00000399249.6	protein_coding	25/34	-	-	-	2741	2686	896	V/M	Gtg/Atg	rs35078470,CM992932	-	-1	-	HGNC	HGNC:7551	-	5	A2	deleterious(0.03)	benign(0.046)	0.0016	benign/likely_benign,benign,likely_benign	-	1,1	24033266,18414213,27182706,23861362,25637381,12707239,12818575,15519027,10521296,22857948,25447171,12110947,15010274,21472310,25078086	-	-	-	-
rs35078470	11:47335928-47335928	T	3_prime_UTR_variant,NMD_transcript_variant	MODIFIER	MYBPC3	ENSG00000134571	Transcript	ENST00000544791.1	nonsense_mediated_decay	26/27	-	-	-	2673	-	-	-	-	rs35078470,CM992932	-	-1	-	HGNC	HGNC:7551	-	5	-	-	-	0.0016	benign/likely_benign,benign,likely_benign	-	1,1	24033266,18414213,27182706,23861362,25637381,12707239,12818575,15519027,10521296,22857948,25447171,12110947,15010274,21472310,25078086	-	-	-	-
rs35078470	11:47335928-47335928	T	missense_variant	MODERATE	MYBPC3	ENSG00000134571	Transcript	ENST00000545968.6	protein_coding	26/35	-	-	-	2741	2686	896	V/M	Gtg/Atg	rs35078470,CM992932	-	-1	-	HGNC	HGNC:7551	NM_000256.3	5	P2	deleterious(0.03)	benign(0.094)	0.0016	benign/likely_benign,benign,likely_benign	-	1,1	24033266,18414213,27182706,23861362,25637381,12707239,12818575,15519027,10521296,22857948,25447171,12110947,15010274,21472310,25078086	-	-	-	-
rs199865688	11:47337496-47337496	T	missense_variant	MODERATE	MYBPC3	ENSG00000134571	Transcript	ENST00000256993.8	protein_coding	23/33	-	-	-	2552	2497	833	A/T	Gcg/Acg	rs199865688,CM032957	-	-1	-	HGNC	HGNC:7551	-	5	A2	deleterious(0.02)	probably_damaging(0.999)	-	uncertain_significance,likely_benign,pathogenic	-	1,1	24033266,18414213,23861362,12818575,15519027,20215591,22194935,14563344,15114369	-	-	-	-
rs199865688	11:47337496-47337496	T	missense_variant	MODERATE	MYBPC3	ENSG00000134571	Transcript	ENST00000399249.6	protein_coding	24/34	-	-	-	2552	2497	833	A/T	Gcg/Acg	rs199865688,CM032957	-	-1	-	HGNC	HGNC:7551	-	5	A2	deleterious(0.02)	probably_damaging(0.924)	-	uncertain_significance,likely_benign,pathogenic	-	1,1	24033266,18414213,23861362,12818575,15519027,20215591,22194935,14563344,15114369	-	-	-	-
rs199865688	11:47337496-47337496	T	3_prime_UTR_variant,NMD_transcript_variant	MODIFIER	MYBPC3	ENSG00000134571	Transcript	ENST00000544791.1	nonsense_mediated_decay	25/27	-	-	-	2484	-	-	-	-	rs199865688,CM032957	-	-1	-	HGNC	HGNC:7551	-	5	-	-	-	-	uncertain_significance,likely_benign,pathogenic	-	1,1	24033266,18414213,23861362,12818575,15519027,20215591,22194935,14563344,15114369	-	-	-	-
rs199865688	11:47337496-47337496	T	missense_variant	MODERATE	MYBPC3	ENSG00000134571	Transcript	ENST00000545968.6	protein_coding	25/35	-	-	-	2552	2497	833	A/T	Gcg/Acg	rs199865688,CM032957	-	-1	-	HGNC	HGNC:7551	NM_000256.3	5	P2	deleterious(0.02)	probably_damaging(0.909)	-	uncertain_significance,likely_benign,pathogenic	-	1,1	24033266,18414213,23861362,12818575,15519027,20215591,22194935,14563344,15114369	-	-	-	-
rs199865688	11:47337496-47337496	T	regulatory_region_variant	MODIFIER	-	-	RegulatoryFeature	ENSR00000430073	-	-	-	-	-	-	-	-	-	-	rs199865688,CM032957	-	-	-	-	-	-	-	-	-	-	-	uncertain_significance,likely_benign,pathogenic	-	1,1	24033266,18414213,23861362,12818575,15519027,20215591,22194935,14563344,15114369	-	-	-	-
rs199865688	11:47337496-47337496	T	regulatory_region_variant	MODIFIER	-	-	RegulatoryFeature	ENSR00000430074	-	-	-	-	-	-	-	-	-	-	rs199865688,CM032957	-	-	-	-	-	-	-	-	-	-	-	uncertain_significance,likely_benign,pathogenic	-	1,1	24033266,18414213,23861362,12818575,15519027,20215591,22194935,14563344,15114369	-	-	-	-
rs199865688	11:47337496-47337496	T	TF_binding_site_variant	MODIFIER	-	-	MotifFeature	ENSM00194142470	-	-	-	-	-	-	-	-	-	-	rs199865688,CM032957	-	-1	-	-	-	-	-	-	-	-	-	uncertain_significance,likely_benign,pathogenic	-	1,1	24033266,18414213,23861362,12818575,15519027,20215591,22194935,14563344,15114369	ENSM00194142470	8	N	0.003
rs371564200	11:47341207-47341207	G	missense_variant	MODERATE	MYBPC3	ENSG00000134571	Transcript	ENST00000256993.8	protein_coding	17/33	-	-	-	1883	1828	610	D/H	Gac/Cac	rs371564200,CM086860,CM127139	-	-1	-	HGNC	HGNC:7551	-	5	A2	deleterious(0)	benign(0.325)	-	likely_pathogenic,uncertain_significance	-	1,1,1	24033266,18414213,25356970,18533079,22857948,20624503,20800588,21835320,22361390	-	-	-	-
rs371564200	11:47341207-47341207	T	missense_variant	MODERATE	MYBPC3	ENSG00000134571	Transcript	ENST00000256993.8	protein_coding	17/33	-	-	-	1883	1828	610	D/N	Gac/Aac	rs371564200,CM086860,CM127139	-	-1	-	HGNC	HGNC:7551	-	5	A2	deleterious(0.04)	possibly_damaging(0.84)	-	uncertain_significance,likely_pathogenic	-	1,1,1	24033266,18414213,25356970,18533079,22857948,20624503,20800588,21835320,22361390	-	-	-	-
rs371564200	11:47341207-47341207	G	missense_variant	MODERATE	MYBPC3	ENSG00000134571	Transcript	ENST00000399249.6	protein_coding	18/34	-	-	-	1883	1828	610	D/H	Gac/Cac	rs371564200,CM086860,CM127139	-	-1	-	HGNC	HGNC:7551	-	5	A2	deleterious(0)	probably_damaging(0.994)	-	likely_pathogenic,uncertain_significance	-	1,1,1	24033266,18414213,25356970,18533079,22857948,20624503,20800588,21835320,22361390	-	-	-	-
rs371564200	11:47341207-47341207	T	missense_variant	MODERATE	MYBPC3	ENSG00000134571	Transcript	ENST00000399249.6	protein_coding	18/34	-	-	-	1883	1828	610	D/N	Gac/Aac	rs371564200,CM086860,CM127139	-	-1	-	HGNC	HGNC:7551	-	5	A2	deleterious(0.04)	probably_damaging(0.968)	-	uncertain_significance,likely_pathogenic	-	1,1,1	24033266,18414213,25356970,18533079,22857948,20624503,20800588,21835320,22361390	-	-	-	-
rs371564200	11:47341207-47341207	G	missense_variant,NMD_transcript_variant	MODERATE	MYBPC3	ENSG00000134571	Transcript	ENST00000544791.1	nonsense_mediated_decay	19/27	-	-	-	1883	1828	610	D/H	Gac/Cac	rs371564200,CM086860,CM127139	-	-1	-	HGNC	HGNC:7551	-	5	-	deleterious(0)	probably_damaging(0.997)	-	likely_pathogenic,uncertain_significance	-	1,1,1	24033266,18414213,25356970,18533079,22857948,20624503,20800588,21835320,22361390	-	-	-	-
rs371564200	11:47341207-47341207	T	missense_variant,NMD_transcript_variant	MODERATE	MYBPC3	ENSG00000134571	Transcript	ENST00000544791.1	nonsense_mediated_decay	19/27	-	-	-	1883	1828	610	D/N	Gac/Aac	rs371564200,CM086860,CM127139	-	-1	-	HGNC	HGNC:7551	-	5	-	deleterious(0)	probably_damaging(0.989)	-	uncertain_significance,likely_pathogenic	-	1,1,1	24033266,18414213,25356970,18533079,22857948,20624503,20800588,21835320,22361390	-	-	-	-
rs371564200	11:47341207-47341207	G	missense_variant	MODERATE	MYBPC3	ENSG00000134571	Transcript	ENST00000545968.6	protein_coding	19/35	-	-	-	1883	1828	610	D/H	Gac/Cac	rs371564200,CM086860,CM127139	-	-1	-	HGNC	HGNC:7551	NM_000256.3	5	P2	deleterious(0)	probably_damaging(0.997)	-	likely_pathogenic,uncertain_significance	-	1,1,1	24033266,18414213,25356970,18533079,22857948,20624503,20800588,21835320,22361390	-	-	-	-
rs371564200	11:47341207-47341207	T	missense_variant	MODERATE	MYBPC3	ENSG00000134571	Transcript	ENST00000545968.6	protein_coding	19/35	-	-	-	1883	1828	610	D/N	Gac/Aac	rs371564200,CM086860,CM127139	-	-1	-	HGNC	HGNC:7551	NM_000256.3	5	P2	deleterious(0.04)	probably_damaging(0.99)	-	uncertain_significance,likely_pathogenic	-	1,1,1	24033266,18414213,25356970,18533079,22857948,20624503,20800588,21835320,22361390	-	-	-	-
rs371564200	11:47341207-47341207	G	regulatory_region_variant	MODIFIER	-	-	RegulatoryFeature	ENSR00000430076	-	-	-	-	-	-	-	-	-	-	rs371564200,CM086860,CM127139	-	-	-	-	-	-	-	-	-	-	-	likely_pathogenic,uncertain_significance	-	1,1,1	24033266,18414213,25356970,18533079,22857948,20624503,20800588,21835320,22361390	-	-	-	-
rs371564200	11:47341207-47341207	T	regulatory_region_variant	MODIFIER	-	-	RegulatoryFeature	ENSR00000430076	-	-	-	-	-	-	-	-	-	-	rs371564200,CM086860,CM127139	-	-	-	-	-	-	-	-	-	-	-	uncertain_significance,likely_pathogenic	-	1,1,1	24033266,18414213,25356970,18533079,22857948,20624503,20800588,21835320,22361390	-	-	-	-
rs138753870	11:47349779-47349779	C	missense_variant	MODERATE	MYBPC3	ENSG00000134571	Transcript	ENST00000256993.8	protein_coding	5/33	-	-	-	704	649	217	S/G	Agc/Ggc	rs138753870,CM109108	-	-1	-	HGNC	HGNC:7551	-	5	A2	deleterious(0)	benign(0)	0.0018	benign,benign/likely_benign,likely_benign	-	1,1	24033266,18414213,23861362	-	-	-	-
rs138753870	11:47349779-47349779	C	missense_variant	MODERATE	MYBPC3	ENSG00000134571	Transcript	ENST00000399249.6	protein_coding	5/34	-	-	-	704	649	217	S/G	Agc/Ggc	rs138753870,CM109108	-	-1	-	HGNC	HGNC:7551	-	5	A2	deleterious(0)	benign(0.369)	0.0018	benign,benign/likely_benign,likely_benign	-	1,1	24033266,18414213,23861362	-	-	-	-
rs138753870	11:47349779-47349779	C	missense_variant,NMD_transcript_variant	MODERATE	MYBPC3	ENSG00000134571	Transcript	ENST00000544791.1	nonsense_mediated_decay	5/27	-	-	-	704	649	217	S/G	Agc/Ggc	rs138753870,CM109108	-	-1	-	HGNC	HGNC:7551	-	5	-	deleterious(0)	benign(0.203)	0.0018	benign,benign/likely_benign,likely_benign	-	1,1	24033266,18414213,23861362	-	-	-	-
rs138753870	11:47349779-47349779	C	missense_variant	MODERATE	MYBPC3	ENSG00000134571	Transcript	ENST00000545968.6	protein_coding	5/35	-	-	-	704	649	217	S/G	Agc/Ggc	rs138753870,CM109108	-	-1	-	HGNC	HGNC:7551	NM_000256.3	5	P2	deleterious(0)	possibly_damaging(0.541)	0.0018	benign,benign/likely_benign,likely_benign	-	1,1	24033266,18414213,23861362	-	-	-	-
rs138753870	11:47349779-47349779	C	regulatory_region_variant	MODIFIER	-	-	RegulatoryFeature	ENSR00000263915	-	-	-	-	-	-	-	-	-	-	rs138753870,CM109108	-	-	-	-	-	-	-	-	-	-	0.0018	benign,benign/likely_benign,likely_benign	-	1,1	24033266,18414213,23861362	-	-	-	-
rs116987552	11:64759751-64759751	A	stop_gained	HIGH	PYGM	ENSG00000068976	Transcript	ENST00000164139.4	protein_coding	1/20	-	-	-	224	148	50	R/*	Cga/Tga	rs116987552,CM930629	-	-1	-	HGNC	HGNC:9726	NM_005609.4	1	P1	-	-	0.0010	pathogenic	-	1,1	25741868,23757202,17324573,16786513,17221871,21802952,1067063,2391551,3476861,8316268,8401511,9131647,9506549,9674815,11168025,11706962,14748827,17404776,17915571,20301518,22730558,23653251,25914343,29691411	-	-	-	-
rs116987552	11:64759751-64759751	A	downstream_gene_variant	MODIFIER	SF1	ENSG00000168066	Transcript	ENST00000227503.13	protein_coding	-	-	-	-	-	-	-	-	-	rs116987552,CM930629	4855	-1	-	HGNC	HGNC:12950	-	1	A1	-	-	0.0010	pathogenic	-	1,1	25741868,23757202,17324573,16786513,17221871,21802952,1067063,2391551,3476861,8316268,8401511,9131647,9506549,9674815,11168025,11706962,14748827,17404776,17915571,20301518,22730558,23653251,25914343,29691411	-	-	-	-
rs116987552	11:64759751-64759751	A	downstream_gene_variant	MODIFIER	SF1	ENSG00000168066	Transcript	ENST00000334944.9	protein_coding	-	-	-	-	-	-	-	-	-	rs116987552,CM930629	4855	-1	-	HGNC	HGNC:12950	-	1	P4	-	-	0.0010	pathogenic	-	1,1	25741868,23757202,17324573,16786513,17221871,21802952,1067063,2391551,3476861,8316268,8401511,9131647,9506549,9674815,11168025,11706962,14748827,17404776,17915571,20301518,22730558,23653251,25914343,29691411	-	-	-	-
rs116987552	11:64759751-64759751	A	downstream_gene_variant	MODIFIER	SF1	ENSG00000168066	Transcript	ENST00000377387.5	protein_coding	-	-	-	-	-	-	-	-	-	rs116987552,CM930629	4855	-1	-	HGNC	HGNC:12950	-	1	-	-	-	0.0010	pathogenic	-	1,1	25741868,23757202,17324573,16786513,17221871,21802952,1067063,2391551,3476861,8316268,8401511,9131647,9506549,9674815,11168025,11706962,14748827,17404776,17915571,20301518,22730558,23653251,25914343,29691411	-	-	-	-
rs116987552	11:64759751-64759751	A	downstream_gene_variant	MODIFIER	SF1	ENSG00000168066	Transcript	ENST00000377390.7	protein_coding	-	-	-	-	-	-	-	-	-	rs116987552,CM930629	4855	-1	-	HGNC	HGNC:12950	-	1	A1	-	-	0.0010	pathogenic	-	1,1	25741868,23757202,17324573,16786513,17221871,21802952,1067063,2391551,3476861,8316268,8401511,9131647,9506549,9674815,11168025,11706962,14748827,17404776,17915571,20301518,22730558,23653251,25914343,29691411	-	-	-	-
rs116987552	11:64759751-64759751	A	downstream_gene_variant	MODIFIER	SF1	ENSG00000168066	Transcript	ENST00000377394.7	protein_coding	-	-	-	-	-	-	-	-	-	rs116987552,CM930629	4855	-1	-	HGNC	HGNC:12950	-	1	A1	-	-	0.0010	pathogenic	-	1,1	25741868,23757202,17324573,16786513,17221871,21802952,1067063,2391551,3476861,8316268,8401511,9131647,9506549,9674815,11168025,11706962,14748827,17404776,17915571,20301518,22730558,23653251,25914343,29691411	-	-	-	-
rs116987552	11:64759751-64759751	A	stop_gained	HIGH	PYGM	ENSG00000068976	Transcript	ENST00000377432.7	protein_coding	1/18	-	-	-	224	148	50	R/*	Cga/Tga	rs116987552,CM930629	-	-1	-	HGNC	HGNC:9726	-	2	-	-	-	0.0010	pathogenic	-	1,1	25741868,23757202,17324573,16786513,17221871,21802952,1067063,2391551,3476861,8316268,8401511,9131647,9506549,9674815,11168025,11706962,14748827,17404776,17915571,20301518,22730558,23653251,25914343,29691411	-	-	-	-
rs116987552	11:64759751-64759751	A	downstream_gene_variant	MODIFIER	SF1	ENSG00000168066	Transcript	ENST00000448404.5	nonsense_mediated_decay	-	-	-	-	-	-	-	-	-	rs116987552,CM930629	4855	-1	-	HGNC	HGNC:12950	-	1	-	-	-	0.0010	pathogenic	-	1,1	25741868,23757202,17324573,16786513,17221871,21802952,1067063,2391551,3476861,8316268,8401511,9131647,9506549,9674815,11168025,11706962,14748827,17404776,17915571,20301518,22730558,23653251,25914343,29691411	-	-	-	-
rs116987552	11:64759751-64759751	A	regulatory_region_variant	MODIFIER	-	-	RegulatoryFeature	ENSR00000432460	-	-	-	-	-	-	-	-	-	-	rs116987552,CM930629	-	-	-	-	-	-	-	-	-	-	0.0010	pathogenic	-	1,1	25741868,23757202,17324573,16786513,17221871,21802952,1067063,2391551,3476861,8316268,8401511,9131647,9506549,9674815,11168025,11706962,14748827,17404776,17915571,20301518,22730558,23653251,25914343,29691411	-	-	-	-
rs140348243	11:118137097-118137097	A	missense_variant	MODERATE	SCN4B	ENSG00000177098	Transcript	ENST00000324727.8	protein_coding	5/5	-	-	-	764	617	206	S/L	tCg/tTg	rs140348243,CM109585	-	-1	-	HGNC	HGNC:10592	-	1	P1	deleterious(0)	probably_damaging(0.998)	-	uncertain_significance	-	1,1	23861362	-	-	-	-
rs140348243	11:118137097-118137097	T	stop_gained	HIGH	SCN4B	ENSG00000177098	Transcript	ENST00000324727.8	protein_coding	5/5	-	-	-	764	617	206	S/*	tCg/tAg	rs140348243,CM109585	-	-1	-	HGNC	HGNC:10592	-	1	P1	-	-	-	-	-	1,1	23861362	-	-	-	-
rs140348243	11:118137097-118137097	A	non_coding_transcript_exon_variant	MODIFIER	SCN4B	ENSG00000177098	Transcript	ENST00000415030.6	retained_intron	4/4	-	-	-	760	-	-	-	-	rs140348243,CM109585	-	-1	-	HGNC	HGNC:10592	-	1	-	-	-	-	uncertain_significance	-	1,1	23861362	-	-	-	-
rs140348243	11:118137097-118137097	T	non_coding_transcript_exon_variant	MODIFIER	SCN4B	ENSG00000177098	Transcript	ENST00000415030.6	retained_intron	4/4	-	-	-	760	-	-	-	-	rs140348243,CM109585	-	-1	-	HGNC	HGNC:10592	-	1	-	-	-	-	-	-	1,1	23861362	-	-	-	-
rs140348243	11:118137097-118137097	A	non_coding_transcript_exon_variant	MODIFIER	SCN4B	ENSG00000177098	Transcript	ENST00000423160.2	processed_transcript	3/3	-	-	-	251	-	-	-	-	rs140348243,CM109585	-	-1	-	HGNC	HGNC:10592	-	2	-	-	-	-	uncertain_significance	-	1,1	23861362	-	-	-	-
rs140348243	11:118137097-118137097	T	non_coding_transcript_exon_variant	MODIFIER	SCN4B	ENSG00000177098	Transcript	ENST00000423160.2	processed_transcript	3/3	-	-	-	251	-	-	-	-	rs140348243,CM109585	-	-1	-	HGNC	HGNC:10592	-	2	-	-	-	-	-	-	1,1	23861362	-	-	-	-
rs140348243	11:118137097-118137097	A	missense_variant	MODERATE	SCN4B	ENSG00000177098	Transcript	ENST00000529878.1	protein_coding	3/3	-	-	-	430	215	72	S/L	tCg/tTg	rs140348243,CM109585	-	-1	-	HGNC	HGNC:10592	-	4	-	deleterious(0)	probably_damaging(0.992)	-	uncertain_significance	-	1,1	23861362	-	-	-	-
rs140348243	11:118137097-118137097	T	stop_gained	HIGH	SCN4B	ENSG00000177098	Transcript	ENST00000529878.1	protein_coding	3/3	-	-	-	430	215	72	S/*	tCg/tAg	rs140348243,CM109585	-	-1	-	HGNC	HGNC:10592	-	4	-	-	-	-	-	-	1,1	23861362	-	-	-	-
rs140348243	11:118137097-118137097	A	non_coding_transcript_exon_variant	MODIFIER	SCN4B	ENSG00000177098	Transcript	ENST00000531550.1	retained_intron	2/2	-	-	-	682	-	-	-	-	rs140348243,CM109585	-	-1	-	HGNC	HGNC:10592	-	1	-	-	-	-	uncertain_significance	-	1,1	23861362	-	-	-	-
rs140348243	11:118137097-118137097	T	non_coding_transcript_exon_variant	MODIFIER	SCN4B	ENSG00000177098	Transcript	ENST00000531550.1	retained_intron	2/2	-	-	-	682	-	-	-	-	rs140348243,CM109585	-	-1	-	HGNC	HGNC:10592	-	1	-	-	-	-	-	-	1,1	23861362	-	-	-	-
rs140348243	11:118137097-118137097	A	downstream_gene_variant	MODIFIER	SCN4B	ENSG00000177098	Transcript	ENST00000532138.1	retained_intron	-	-	-	-	-	-	-	-	-	rs140348243,CM109585	4109	-1	-	HGNC	HGNC:10592	-	4	-	-	-	-	uncertain_significance	-	1,1	23861362	-	-	-	-
rs140348243	11:118137097-118137097	T	downstream_gene_variant	MODIFIER	SCN4B	ENSG00000177098	Transcript	ENST00000532138.1	retained_intron	-	-	-	-	-	-	-	-	-	rs140348243,CM109585	4109	-1	-	HGNC	HGNC:10592	-	4	-	-	-	-	-	-	1,1	23861362	-	-	-	-
rs187952822	11:119285378-119285378	A	missense_variant	MODERATE	CBL	ENSG00000110395	Transcript	ENST00000264033.6	protein_coding	11/16	-	-	-	1832	1753	585	R/S	Cgc/Agc	rs187952822,COSV50648413	-	1	-	HGNC	HGNC:1541	NM_005188.4	1	P2	deleterious_low_confidence(0.03)	benign(0.1)	-	-	0,1	1,1	-	-	-	-	-
rs187952822	11:119285378-119285378	T	missense_variant	MODERATE	CBL	ENSG00000110395	Transcript	ENST00000264033.6	protein_coding	11/16	-	-	-	1832	1753	585	R/C	Cgc/Tgc	rs187952822,COSV50648413	-	1	-	HGNC	HGNC:1541	NM_005188.4	1	P2	deleterious_low_confidence(0)	possibly_damaging(0.642)	0.0004	uncertain_significance	0,1	1,1	-	-	-	-	-
rs187952822	11:119285378-119285378	A	downstream_gene_variant	MODIFIER	RNU6-262P	ENSG00000222249	Transcript	ENST00000410317.1	snRNA	-	-	-	-	-	-	-	-	-	rs187952822,COSV50648413	4184	-1	-	HGNC	HGNC:47225	-	-	-	-	-	-	-	0,1	1,1	-	-	-	-	-
rs187952822	11:119285378-119285378	T	downstream_gene_variant	MODIFIER	RNU6-262P	ENSG00000222249	Transcript	ENST00000410317.1	snRNA	-	-	-	-	-	-	-	-	-	rs187952822,COSV50648413	4184	-1	-	HGNC	HGNC:47225	-	-	-	-	-	0.0004	uncertain_significance	0,1	1,1	-	-	-	-	-
rs187952822	11:119285378-119285378	A	missense_variant	MODERATE	CBL	ENSG00000110395	Transcript	ENST00000634586.1	protein_coding	11/18	-	-	-	1873	1753	585	R/S	Cgc/Agc	rs187952822,COSV50648413	-	1	-	HGNC	HGNC:1541	-	5	A2	deleterious_low_confidence(0.03)	possibly_damaging(0.637)	-	-	0,1	1,1	-	-	-	-	-
rs187952822	11:119285378-119285378	T	missense_variant	MODERATE	CBL	ENSG00000110395	Transcript	ENST00000634586.1	protein_coding	11/18	-	-	-	1873	1753	585	R/C	Cgc/Tgc	rs187952822,COSV50648413	-	1	-	HGNC	HGNC:1541	-	5	A2	deleterious_low_confidence(0.03)	possibly_damaging(0.905)	0.0004	uncertain_significance	0,1	1,1	-	-	-	-	-
rs187952822	11:119285378-119285378	A	missense_variant	MODERATE	CBL	ENSG00000110395	Transcript	ENST00000634840.1	protein_coding	10/15	-	-	-	1739	1621	541	R/S	Cgc/Agc	rs187952822,COSV50648413	-	1	-	HGNC	HGNC:1541	-	5	A2	deleterious_low_confidence(0.03)	probably_damaging(0.935)	-	-	0,1	1,1	-	-	-	-	-
rs187952822	11:119285378-119285378	T	missense_variant	MODERATE	CBL	ENSG00000110395	Transcript	ENST00000634840.1	protein_coding	10/15	-	-	-	1739	1621	541	R/C	Cgc/Tgc	rs187952822,COSV50648413	-	1	-	HGNC	HGNC:1541	-	5	A2	deleterious_low_confidence(0)	probably_damaging(0.979)	0.0004	uncertain_significance	0,1	1,1	-	-	-	-	-
rs187952822	11:119285378-119285378	A	missense_variant	MODERATE	CBL	ENSG00000110395	Transcript	ENST00000637974.1	protein_coding	11/17	-	-	-	1747	1747	583	R/S	Cgc/Agc	rs187952822,COSV50648413	-	1	cds_start_NF	HGNC	HGNC:1541	-	5	-	deleterious_low_confidence(0.03)	possibly_damaging(0.562)	-	-	0,1	1,1	-	-	-	-	-
rs187952822	11:119285378-119285378	T	missense_variant	MODERATE	CBL	ENSG00000110395	Transcript	ENST00000637974.1	protein_coding	11/17	-	-	-	1747	1747	583	R/C	Cgc/Tgc	rs187952822,COSV50648413	-	1	cds_start_NF	HGNC	HGNC:1541	-	5	-	deleterious_low_confidence(0.03)	possibly_damaging(0.905)	0.0004	uncertain_significance	0,1	1,1	-	-	-	-	-
rs587777555	11:123645645-123645645	C	missense_variant	MODERATE	SCN3B	ENSG00000166257	Transcript	ENST00000299333.7	protein_coding	3/7	-	-	-	568	161	54	V/G	gTg/gGg	rs587777555,CM099706	-	-1	-	HGNC	HGNC:20665	-	1	P1	deleterious(0)	probably_damaging(0.966)	-	uncertain_significance	-	1,1	20042427	-	-	-	-
rs587777555	11:123645645-123645645	C	missense_variant	MODERATE	SCN3B	ENSG00000166257	Transcript	ENST00000392770.6	protein_coding	2/6	-	-	-	964	161	54	V/G	gTg/gGg	rs587777555,CM099706	-	-1	-	HGNC	HGNC:20665	-	1	P1	deleterious(0)	probably_damaging(0.966)	-	uncertain_significance	-	1,1	20042427	-	-	-	-
rs587777555	11:123645645-123645645	C	upstream_gene_variant	MODIFIER	SCN3B	ENSG00000166257	Transcript	ENST00000527125.1	retained_intron	-	-	-	-	-	-	-	-	-	rs587777555,CM099706	4521	-1	-	HGNC	HGNC:20665	-	3	-	-	-	-	uncertain_significance	-	1,1	20042427	-	-	-	-
rs587777555	11:123645645-123645645	C	missense_variant	MODERATE	SCN3B	ENSG00000166257	Transcript	ENST00000530277.5	protein_coding	3/6	-	-	-	568	161	54	V/G	gTg/gGg	rs587777555,CM099706	-	-1	-	HGNC	HGNC:20665	-	1	P1	deleterious(0)	probably_damaging(0.966)	-	uncertain_significance	-	1,1	20042427	-	-	-	-
rs587777555	11:123645645-123645645	C	upstream_gene_variant	MODIFIER	SCN3B	ENSG00000166257	Transcript	ENST00000655686.1	processed_transcript	-	-	-	-	-	-	-	-	-	rs587777555,CM099706	4591	-1	-	HGNC	HGNC:20665	-	-	-	-	-	-	uncertain_significance	-	1,1	20042427	-	-	-	-
rs587777555	11:123645645-123645645	C	missense_variant	MODERATE	SCN3B	ENSG00000166257	Transcript	ENST00000657123.1	protein_coding	3/7	-	-	-	323	161	54	V/G	gTg/gGg	rs587777555,CM099706	-	-1	-	HGNC	HGNC:20665	-	-	P1	deleterious(0)	probably_damaging(0.966)	-	uncertain_significance	-	1,1	20042427	-	-	-	-
rs587777555	11:123645645-123645645	C	missense_variant	MODERATE	SCN3B	ENSG00000166257	Transcript	ENST00000657191.1	protein_coding	3/7	-	-	-	303	161	54	V/G	gTg/gGg	rs587777555,CM099706	-	-1	-	HGNC	HGNC:20665	-	-	P1	deleterious(0)	probably_damaging(0.966)	-	uncertain_significance	-	1,1	20042427	-	-	-	-
rs587777555	11:123645645-123645645	C	upstream_gene_variant	MODIFIER	SCN3B	ENSG00000166257	Transcript	ENST00000659826.1	nonsense_mediated_decay	-	-	-	-	-	-	-	-	-	rs587777555,CM099706	3059	-1	cds_start_NF	HGNC	HGNC:20665	-	-	-	-	-	-	uncertain_significance	-	1,1	20042427	-	-	-	-
rs587777555	11:123645645-123645645	C	missense_variant,NMD_transcript_variant	MODERATE	SCN3B	ENSG00000166257	Transcript	ENST00000667790.1	nonsense_mediated_decay	3/8	-	-	-	554	161	54	V/G	gTg/gGg	rs587777555,CM099706	-	-1	-	HGNC	HGNC:20665	-	-	-	deleterious(0)	possibly_damaging(0.76)	-	uncertain_significance	-	1,1	20042427	-	-	-	-
rs587777555	11:123645645-123645645	C	regulatory_region_variant	MODIFIER	-	-	RegulatoryFeature	ENSR00000962763	-	-	-	-	-	-	-	-	-	-	rs587777555,CM099706	-	-	-	-	-	-	-	-	-	-	-	uncertain_significance	-	1,1	20042427	-	-	-	-
rs147803210	11:123645700-123645700	A	missense_variant	MODERATE	SCN3B	ENSG00000166257	Transcript	ENST00000299333.7	protein_coding	3/7	-	-	-	513	106	36	V/L	Gtg/Ttg	rs147803210,CM109584,COSV54800502	-	-1	-	HGNC	HGNC:20665	-	1	P1	deleterious(0.01)	possibly_damaging(0.805)	-	-	0,0,1	0,1,1	-	-	-	-	-
rs147803210	11:123645700-123645700	T	missense_variant	MODERATE	SCN3B	ENSG00000166257	Transcript	ENST00000299333.7	protein_coding	3/7	-	-	-	513	106	36	V/M	Gtg/Atg	rs147803210,CM109584,COSV54800502	-	-1	-	HGNC	HGNC:20665	-	1	P1	deleterious(0)	probably_damaging(0.978)	0.0002	-	0,0,1	0,1,1	-	-	-	-	-
rs147803210	11:123645700-123645700	A	missense_variant	MODERATE	SCN3B	ENSG00000166257	Transcript	ENST00000392770.6	protein_coding	2/6	-	-	-	909	106	36	V/L	Gtg/Ttg	rs147803210,CM109584,COSV54800502	-	-1	-	HGNC	HGNC:20665	-	1	P1	deleterious(0.01)	possibly_damaging(0.805)	-	-	0,0,1	0,1,1	-	-	-	-	-
rs147803210	11:123645700-123645700	T	missense_variant	MODERATE	SCN3B	ENSG00000166257	Transcript	ENST00000392770.6	protein_coding	2/6	-	-	-	909	106	36	V/M	Gtg/Atg	rs147803210,CM109584,COSV54800502	-	-1	-	HGNC	HGNC:20665	-	1	P1	deleterious(0)	probably_damaging(0.978)	0.0002	-	0,0,1	0,1,1	-	-	-	-	-
rs147803210	11:123645700-123645700	A	upstream_gene_variant	MODIFIER	SCN3B	ENSG00000166257	Transcript	ENST00000527125.1	retained_intron	-	-	-	-	-	-	-	-	-	rs147803210,CM109584,COSV54800502	4576	-1	-	HGNC	HGNC:20665	-	3	-	-	-	-	-	0,0,1	0,1,1	-	-	-	-	-
rs147803210	11:123645700-123645700	T	upstream_gene_variant	MODIFIER	SCN3B	ENSG00000166257	Transcript	ENST00000527125.1	retained_intron	-	-	-	-	-	-	-	-	-	rs147803210,CM109584,COSV54800502	4576	-1	-	HGNC	HGNC:20665	-	3	-	-	-	0.0002	-	0,0,1	0,1,1	-	-	-	-	-
rs147803210	11:123645700-123645700	A	missense_variant	MODERATE	SCN3B	ENSG00000166257	Transcript	ENST00000530277.5	protein_coding	3/6	-	-	-	513	106	36	V/L	Gtg/Ttg	rs147803210,CM109584,COSV54800502	-	-1	-	HGNC	HGNC:20665	-	1	P1	deleterious(0.01)	possibly_damaging(0.805)	-	-	0,0,1	0,1,1	-	-	-	-	-
rs147803210	11:123645700-123645700	T	missense_variant	MODERATE	SCN3B	ENSG00000166257	Transcript	ENST00000530277.5	protein_coding	3/6	-	-	-	513	106	36	V/M	Gtg/Atg	rs147803210,CM109584,COSV54800502	-	-1	-	HGNC	HGNC:20665	-	1	P1	deleterious(0)	probably_damaging(0.978)	0.0002	-	0,0,1	0,1,1	-	-	-	-	-
rs147803210	11:123645700-123645700	A	upstream_gene_variant	MODIFIER	SCN3B	ENSG00000166257	Transcript	ENST00000655686.1	processed_transcript	-	-	-	-	-	-	-	-	-	rs147803210,CM109584,COSV54800502	4646	-1	-	HGNC	HGNC:20665	-	-	-	-	-	-	-	0,0,1	0,1,1	-	-	-	-	-
rs147803210	11:123645700-123645700	T	upstream_gene_variant	MODIFIER	SCN3B	ENSG00000166257	Transcript	ENST00000655686.1	processed_transcript	-	-	-	-	-	-	-	-	-	rs147803210,CM109584,COSV54800502	4646	-1	-	HGNC	HGNC:20665	-	-	-	-	-	0.0002	-	0,0,1	0,1,1	-	-	-	-	-
rs147803210	11:123645700-123645700	A	missense_variant	MODERATE	SCN3B	ENSG00000166257	Transcript	ENST00000657123.1	protein_coding	3/7	-	-	-	268	106	36	V/L	Gtg/Ttg	rs147803210,CM109584,COSV54800502	-	-1	-	HGNC	HGNC:20665	-	-	P1	deleterious(0.01)	possibly_damaging(0.805)	-	-	0,0,1	0,1,1	-	-	-	-	-
rs147803210	11:123645700-123645700	T	missense_variant	MODERATE	SCN3B	ENSG00000166257	Transcript	ENST00000657123.1	protein_coding	3/7	-	-	-	268	106	36	V/M	Gtg/Atg	rs147803210,CM109584,COSV54800502	-	-1	-	HGNC	HGNC:20665	-	-	P1	deleterious(0)	probably_damaging(0.978)	0.0002	-	0,0,1	0,1,1	-	-	-	-	-
rs147803210	11:123645700-123645700	A	missense_variant	MODERATE	SCN3B	ENSG00000166257	Transcript	ENST00000657191.1	protein_coding	3/7	-	-	-	248	106	36	V/L	Gtg/Ttg	rs147803210,CM109584,COSV54800502	-	-1	-	HGNC	HGNC:20665	-	-	P1	deleterious(0.01)	possibly_damaging(0.805)	-	-	0,0,1	0,1,1	-	-	-	-	-
rs147803210	11:123645700-123645700	T	missense_variant	MODERATE	SCN3B	ENSG00000166257	Transcript	ENST00000657191.1	protein_coding	3/7	-	-	-	248	106	36	V/M	Gtg/Atg	rs147803210,CM109584,COSV54800502	-	-1	-	HGNC	HGNC:20665	-	-	P1	deleterious(0)	probably_damaging(0.978)	0.0002	-	0,0,1	0,1,1	-	-	-	-	-
rs147803210	11:123645700-123645700	A	upstream_gene_variant	MODIFIER	SCN3B	ENSG00000166257	Transcript	ENST00000659826.1	nonsense_mediated_decay	-	-	-	-	-	-	-	-	-	rs147803210,CM109584,COSV54800502	3114	-1	cds_start_NF	HGNC	HGNC:20665	-	-	-	-	-	-	-	0,0,1	0,1,1	-	-	-	-	-
rs147803210	11:123645700-123645700	T	upstream_gene_variant	MODIFIER	SCN3B	ENSG00000166257	Transcript	ENST00000659826.1	nonsense_mediated_decay	-	-	-	-	-	-	-	-	-	rs147803210,CM109584,COSV54800502	3114	-1	cds_start_NF	HGNC	HGNC:20665	-	-	-	-	-	0.0002	-	0,0,1	0,1,1	-	-	-	-	-
rs147803210	11:123645700-123645700	A	missense_variant,NMD_transcript_variant	MODERATE	SCN3B	ENSG00000166257	Transcript	ENST00000667790.1	nonsense_mediated_decay	3/8	-	-	-	499	106	36	V/L	Gtg/Ttg	rs147803210,CM109584,COSV54800502	-	-1	-	HGNC	HGNC:20665	-	-	-	deleterious(0.01)	probably_damaging(0.947)	-	-	0,0,1	0,1,1	-	-	-	-	-
rs147803210	11:123645700-123645700	T	missense_variant,NMD_transcript_variant	MODERATE	SCN3B	ENSG00000166257	Transcript	ENST00000667790.1	nonsense_mediated_decay	3/8	-	-	-	499	106	36	V/M	Gtg/Atg	rs147803210,CM109584,COSV54800502	-	-1	-	HGNC	HGNC:20665	-	-	-	deleterious(0)	probably_damaging(0.997)	0.0002	-	0,0,1	0,1,1	-	-	-	-	-
rs147803210	11:123645700-123645700	A	regulatory_region_variant	MODIFIER	-	-	RegulatoryFeature	ENSR00000962763	-	-	-	-	-	-	-	-	-	-	rs147803210,CM109584,COSV54800502	-	-	-	-	-	-	-	-	-	-	-	-	0,0,1	0,1,1	-	-	-	-	-
rs147803210	11:123645700-123645700	T	regulatory_region_variant	MODIFIER	-	-	RegulatoryFeature	ENSR00000962763	-	-	-	-	-	-	-	-	-	-	rs147803210,CM109584,COSV54800502	-	-	-	-	-	-	-	-	-	-	0.0002	-	0,0,1	0,1,1	-	-	-	-	-
rs121918282	11:123653773-123653773	G	missense_variant	MODERATE	SCN3B	ENSG00000166257	Transcript	ENST00000299333.7	protein_coding	2/7	-	-	-	436	29	10	L/P	cTg/cCg	rs121918282,CM093686	-	-1	-	HGNC	HGNC:20665	-	1	P1	tolerated(0.23)	benign(0.04)	-	pathogenic,conflicting_interpretations_of_pathogenicity,uncertain_significance,likely_pathogenic	-	1,1	24033266,23861362,24055113,25650408,21051419,23414114,20031595,20558140,22284586,23257389,24144883,25668026,25691686,25757662,26728597	-	-	-	-
rs121918282	11:123653773-123653773	G	missense_variant	MODERATE	SCN3B	ENSG00000166257	Transcript	ENST00000392770.6	protein_coding	1/6	-	-	-	832	29	10	L/P	cTg/cCg	rs121918282,CM093686	-	-1	-	HGNC	HGNC:20665	-	1	P1	tolerated(0.23)	benign(0.04)	-	pathogenic,conflicting_interpretations_of_pathogenicity,uncertain_significance,likely_pathogenic	-	1,1	24033266,23861362,24055113,25650408,21051419,23414114,20031595,20558140,22284586,23257389,24144883,25668026,25691686,25757662,26728597	-	-	-	-
rs121918282	11:123653773-123653773	G	missense_variant	MODERATE	SCN3B	ENSG00000166257	Transcript	ENST00000530277.5	protein_coding	2/6	-	-	-	436	29	10	L/P	cTg/cCg	rs121918282,CM093686	-	-1	-	HGNC	HGNC:20665	-	1	P1	tolerated(0.23)	benign(0.04)	-	pathogenic,conflicting_interpretations_of_pathogenicity,uncertain_significance,likely_pathogenic	-	1,1	24033266,23861362,24055113,25650408,21051419,23414114,20031595,20558140,22284586,23257389,24144883,25668026,25691686,25757662,26728597	-	-	-	-
rs121918282	11:123653773-123653773	G	missense_variant	MODERATE	SCN3B	ENSG00000166257	Transcript	ENST00000657123.1	protein_coding	2/7	-	-	-	191	29	10	L/P	cTg/cCg	rs121918282,CM093686	-	-1	-	HGNC	HGNC:20665	-	-	P1	tolerated(0.23)	benign(0.04)	-	pathogenic,conflicting_interpretations_of_pathogenicity,uncertain_significance,likely_pathogenic	-	1,1	24033266,23861362,24055113,25650408,21051419,23414114,20031595,20558140,22284586,23257389,24144883,25668026,25691686,25757662,26728597	-	-	-	-
rs121918282	11:123653773-123653773	G	missense_variant	MODERATE	SCN3B	ENSG00000166257	Transcript	ENST00000657191.1	protein_coding	2/7	-	-	-	171	29	10	L/P	cTg/cCg	rs121918282,CM093686	-	-1	-	HGNC	HGNC:20665	-	-	P1	tolerated(0.23)	benign(0.04)	-	pathogenic,conflicting_interpretations_of_pathogenicity,uncertain_significance,likely_pathogenic	-	1,1	24033266,23861362,24055113,25650408,21051419,23414114,20031595,20558140,22284586,23257389,24144883,25668026,25691686,25757662,26728597	-	-	-	-
rs121918282	11:123653773-123653773	G	missense_variant,NMD_transcript_variant	MODERATE	SCN3B	ENSG00000166257	Transcript	ENST00000667790.1	nonsense_mediated_decay	2/8	-	-	-	422	29	10	L/P	cTg/cCg	rs121918282,CM093686	-	-1	-	HGNC	HGNC:20665	-	-	-	tolerated(0.22)	benign(0.137)	-	pathogenic,conflicting_interpretations_of_pathogenicity,uncertain_significance,likely_pathogenic	-	1,1	24033266,23861362,24055113,25650408,21051419,23414114,20031595,20558140,22284586,23257389,24144883,25668026,25691686,25757662,26728597	-	-	-	-
rs121918282	11:123653773-123653773	G	regulatory_region_variant	MODIFIER	-	-	RegulatoryFeature	ENSR00000445310	-	-	-	-	-	-	-	-	-	-	rs121918282,CM093686	-	-	-	-	-	-	-	-	-	-	-	pathogenic,conflicting_interpretations_of_pathogenicity,uncertain_significance,likely_pathogenic	-	1,1	24033266,23861362,24055113,25650408,21051419,23414114,20031595,20558140,22284586,23257389,24144883,25668026,25691686,25757662,26728597	-	-	-	-
rs142454198	11:128916594-128916594	T	missense_variant	MODERATE	KCNJ5	ENSG00000120457	Transcript	ENST00000338350.4	protein_coding	4/4	-	-	-	1475	1123	375	R/W	Cgg/Tgg	rs142454198	-	1	-	HGNC	HGNC:6266	-	1	P1	deleterious(0)	possibly_damaging(0.606)	0.0004	-	-	-	-	-	-	-	-
rs142454198	11:128916594-128916594	T	missense_variant	MODERATE	KCNJ5	ENSG00000120457	Transcript	ENST00000529694.6	protein_coding	3/3	-	-	-	1499	1123	375	R/W	Cgg/Tgg	rs142454198	-	1	-	HGNC	HGNC:6266	NM_000890.5	1	P1	deleterious(0)	possibly_damaging(0.606)	0.0004	-	-	-	-	-	-	-	-
rs142454198	11:128916594-128916594	T	missense_variant	MODERATE	KCNJ5	ENSG00000120457	Transcript	ENST00000533599.1	protein_coding	2/2	-	-	-	1213	1123	375	R/W	Cgg/Tgg	rs142454198	-	1	-	HGNC	HGNC:6266	-	1	P1	deleterious(0)	possibly_damaging(0.606)	0.0004	-	-	-	-	-	-	-	-
rs192749597	12:2679712-2679712	T	missense_variant	MODERATE	CACNA1C	ENSG00000151067	Transcript	ENST00000327702.12	protein_coding	42/48	-	-	-	5936	5360	1787	T/M	aCg/aTg	rs192749597	-	1	-	HGNC	HGNC:1390	-	1	A2	tolerated_low_confidence(0.13)	benign(0.185)	0.0068	likely_benign,benign/likely_benign,benign	-	1	-	-	-	-	-
rs192749597	12:2679712-2679712	T	missense_variant	MODERATE	CACNA1C	ENSG00000151067	Transcript	ENST00000335762.9	protein_coding	43/48	-	-	-	5700	5435	1812	T/M	aCg/aTg	rs192749597	-	1	-	HGNC	HGNC:1390	-	5	A2	tolerated(0.18)	possibly_damaging(0.647)	0.0068	likely_benign,benign/likely_benign,benign	-	1	-	-	-	-	-
rs192749597	12:2679712-2679712	T	missense_variant	MODERATE	CACNA1C	ENSG00000151067	Transcript	ENST00000344100.7	protein_coding	42/47	-	-	-	5483	5483	1828	T/M	aCg/aTg	rs192749597	-	1	-	HGNC	HGNC:1390	-	1	A2	tolerated(0.18)	possibly_damaging(0.548)	0.0068	likely_benign,benign/likely_benign,benign	-	1	-	-	-	-	-
rs192749597	12:2679712-2679712	T	missense_variant	MODERATE	CACNA1C	ENSG00000151067	Transcript	ENST00000347598.9	protein_coding	44/49	-	-	-	6080	5504	1835	T/M	aCg/aTg	rs192749597	-	1	-	HGNC	HGNC:1390	-	1	P4	tolerated(0.18)	possibly_damaging(0.647)	0.0068	likely_benign,benign/likely_benign,benign	-	1	-	-	-	-	-
rs192749597	12:2679712-2679712	T	missense_variant	MODERATE	CACNA1C	ENSG00000151067	Transcript	ENST00000399591.5	protein_coding	41/46	-	-	-	5384	5384	1795	T/M	aCg/aTg	rs192749597	-	1	-	HGNC	HGNC:1390	-	1	A2	tolerated(0.19)	benign(0.429)	0.0068	likely_benign,benign/likely_benign,benign	-	1	-	-	-	-	-
rs192749597	12:2679712-2679712	T	missense_variant	MODERATE	CACNA1C	ENSG00000151067	Transcript	ENST00000399595.5	protein_coding	41/46	-	-	-	5384	5384	1795	T/M	aCg/aTg	rs192749597	-	1	-	HGNC	HGNC:1390	-	1	A2	tolerated(0.18)	possibly_damaging(0.498)	0.0068	likely_benign,benign/likely_benign,benign	-	1	-	-	-	-	-
rs192749597	12:2679712-2679712	T	missense_variant	MODERATE	CACNA1C	ENSG00000151067	Transcript	ENST00000399597.5	protein_coding	42/47	-	-	-	5360	5360	1787	T/M	aCg/aTg	rs192749597	-	1	-	HGNC	HGNC:1390	-	1	A2	tolerated(0.19)	possibly_damaging(0.742)	0.0068	likely_benign,benign/likely_benign,benign	-	1	-	-	-	-	-
rs192749597	12:2679712-2679712	T	missense_variant	MODERATE	CACNA1C	ENSG00000151067	Transcript	ENST00000399601.5	protein_coding	42/47	-	-	-	5360	5360	1787	T/M	aCg/aTg	rs192749597	-	1	-	HGNC	HGNC:1390	-	1	A2	tolerated(0.18)	benign(0.439)	0.0068	likely_benign,benign/likely_benign,benign	-	1	-	-	-	-	-
rs192749597	12:2679712-2679712	T	missense_variant	MODERATE	CACNA1C	ENSG00000151067	Transcript	ENST00000399603.6	protein_coding	42/47	-	-	-	5936	5360	1787	T/M	aCg/aTg	rs192749597	-	1	-	HGNC	HGNC:1390	-	5	A2	tolerated(0.19)	possibly_damaging(0.65)	0.0068	likely_benign,benign/likely_benign,benign	-	1	-	-	-	-	-
rs192749597	12:2679712-2679712	T	missense_variant	MODERATE	CACNA1C	ENSG00000151067	Transcript	ENST00000399606.5	protein_coding	43/48	-	-	-	5420	5420	1807	T/M	aCg/aTg	rs192749597	-	1	-	HGNC	HGNC:1390	-	1	A2	tolerated(0.18)	possibly_damaging(0.647)	0.0068	likely_benign,benign/likely_benign,benign	-	1	-	-	-	-	-
rs192749597	12:2679712-2679712	T	missense_variant	MODERATE	CACNA1C	ENSG00000151067	Transcript	ENST00000399617.5	protein_coding	42/48	-	-	-	5360	5360	1787	T/M	aCg/aTg	rs192749597	-	1	-	HGNC	HGNC:1390	-	5	A2	tolerated_low_confidence(0.14)	benign(0.005)	0.0068	likely_benign,benign/likely_benign,benign	-	1	-	-	-	-	-
rs192749597	12:2679712-2679712	T	missense_variant	MODERATE	CACNA1C	ENSG00000151067	Transcript	ENST00000399621.5	protein_coding	42/47	-	-	-	5417	5417	1806	T/M	aCg/aTg	rs192749597	-	1	-	HGNC	HGNC:1390	-	1	A2	tolerated(0.18)	possibly_damaging(0.647)	0.0068	likely_benign,benign/likely_benign,benign	-	1	-	-	-	-	-
rs192749597	12:2679712-2679712	T	missense_variant	MODERATE	CACNA1C	ENSG00000151067	Transcript	ENST00000399629.5	protein_coding	42/47	-	-	-	5411	5411	1804	T/M	aCg/aTg	rs192749597	-	1	-	HGNC	HGNC:1390	-	1	A2	tolerated(0.19)	possibly_damaging(0.647)	0.0068	likely_benign,benign/likely_benign,benign	-	1	-	-	-	-	-
rs192749597	12:2679712-2679712	T	missense_variant	MODERATE	CACNA1C	ENSG00000151067	Transcript	ENST00000399634.5	protein_coding	42/48	-	-	-	5360	5360	1787	T/M	aCg/aTg	rs192749597	-	1	-	HGNC	HGNC:1390	-	5	A2	tolerated_low_confidence(0.09)	benign(0.201)	0.0068	likely_benign,benign/likely_benign,benign	-	1	-	-	-	-	-
rs192749597	12:2679712-2679712	T	missense_variant	MODERATE	CACNA1C	ENSG00000151067	Transcript	ENST00000399637.5	protein_coding	42/47	-	-	-	5417	5417	1806	T/M	aCg/aTg	rs192749597	-	1	-	HGNC	HGNC:1390	-	1	A2	tolerated(0.17)	possibly_damaging(0.647)	0.0068	likely_benign,benign/likely_benign,benign	-	1	-	-	-	-	-
rs192749597	12:2679712-2679712	T	missense_variant	MODERATE	CACNA1C	ENSG00000151067	Transcript	ENST00000399638.5	protein_coding	43/48	-	-	-	5444	5444	1815	T/M	aCg/aTg	rs192749597	-	1	-	HGNC	HGNC:1390	-	1	A2	tolerated(0.18)	possibly_damaging(0.498)	0.0068	likely_benign,benign/likely_benign,benign	-	1	-	-	-	-	-
rs192749597	12:2679712-2679712	T	missense_variant	MODERATE	CACNA1C	ENSG00000151067	Transcript	ENST00000399641.6	protein_coding	42/47	-	-	-	5936	5360	1787	T/M	aCg/aTg	rs192749597	-	1	-	HGNC	HGNC:1390	-	1	A2	tolerated(0.18)	possibly_damaging(0.674)	0.0068	likely_benign,benign/likely_benign,benign	-	1	-	-	-	-	-
rs192749597	12:2679712-2679712	T	missense_variant	MODERATE	CACNA1C	ENSG00000151067	Transcript	ENST00000399644.5	protein_coding	42/47	-	-	-	5360	5360	1787	T/M	aCg/aTg	rs192749597	-	1	-	HGNC	HGNC:1390	-	1	A2	tolerated(0.18)	benign(0.372)	0.0068	likely_benign,benign/likely_benign,benign	-	1	-	-	-	-	-
rs192749597	12:2679712-2679712	T	missense_variant	MODERATE	CACNA1C	ENSG00000151067	Transcript	ENST00000399649.5	protein_coding	41/46	-	-	-	5378	5378	1793	T/M	aCg/aTg	rs192749597	-	1	-	HGNC	HGNC:1390	-	1	A2	tolerated(0.19)	possibly_damaging(0.647)	0.0068	likely_benign,benign/likely_benign,benign	-	1	-	-	-	-	-
rs192749597	12:2679712-2679712	T	missense_variant	MODERATE	CACNA1C	ENSG00000151067	Transcript	ENST00000399655.6	protein_coding	42/47	-	-	-	5936	5360	1787	T/M	aCg/aTg	rs192749597	-	1	-	HGNC	HGNC:1390	NM_000719.7	1	A2	tolerated(0.18)	possibly_damaging(0.584)	0.0068	likely_benign,benign/likely_benign,benign	-	1	-	-	-	-	-
rs192749597	12:2679712-2679712	T	missense_variant	MODERATE	CACNA1C	ENSG00000151067	Transcript	ENST00000402845.7	protein_coding	42/47	-	-	-	5417	5417	1806	T/M	aCg/aTg	rs192749597	-	1	-	HGNC	HGNC:1390	-	1	A2	tolerated(0.18)	possibly_damaging(0.647)	0.0068	likely_benign,benign/likely_benign,benign	-	1	-	-	-	-	-
rs192749597	12:2679712-2679712	T	missense_variant	MODERATE	CACNA1C	ENSG00000151067	Transcript	ENST00000406454.7	protein_coding	42/48	-	-	-	5360	5360	1787	T/M	aCg/aTg	rs192749597	-	1	-	HGNC	HGNC:1390	-	5	A2	tolerated_low_confidence(0.09)	possibly_damaging(0.46)	0.0068	likely_benign,benign/likely_benign,benign	-	1	-	-	-	-	-
rs192749597	12:2679712-2679712	T	downstream_gene_variant	MODIFIER	CACNA1C	ENSG00000151067	Transcript	ENST00000465934.1	retained_intron	-	-	-	-	-	-	-	-	-	rs192749597	1899	1	-	HGNC	HGNC:1390	-	4	-	-	-	0.0068	likely_benign,benign/likely_benign,benign	-	1	-	-	-	-	-
rs192749597	12:2679712-2679712	T	intron_variant,non_coding_transcript_variant	MODIFIER	CACNA1C-AS1	ENSG00000246627	Transcript	ENST00000501371.5	lncRNA	-	3/3	-	-	-	-	-	-	-	rs192749597	-	-1	-	HGNC	HGNC:40119	-	2	-	-	-	0.0068	likely_benign,benign/likely_benign,benign	-	1	-	-	-	-	-
rs192749597	12:2679712-2679712	T	non_coding_transcript_exon_variant	MODIFIER	CACNA1C	ENSG00000151067	Transcript	ENST00000616390.1	processed_transcript	12/17	-	-	-	1708	-	-	-	-	rs192749597	-	1	-	HGNC	HGNC:1390	-	2	-	-	-	0.0068	likely_benign,benign/likely_benign,benign	-	1	-	-	-	-	-
rs3197074	12:5044787-5044787	G	missense_variant	MODERATE	KCNA5	ENSG00000130037	Transcript	ENST00000252321.5	protein_coding	1/1	-	-	-	909	640	214	R/G	Cgc/Ggc	rs3197074	-	1	-	HGNC	HGNC:6224	NM_002234.4	-	P1	deleterious(0.04)	benign(0.062)	-	-	-	-	24068186	-	-	-	-
rs3197074	12:5044787-5044787	T	missense_variant	MODERATE	KCNA5	ENSG00000130037	Transcript	ENST00000252321.5	protein_coding	1/1	-	-	-	909	640	214	R/C	Cgc/Tgc	rs3197074	-	1	-	HGNC	HGNC:6224	NM_002234.4	-	P1	deleterious(0)	possibly_damaging(0.89)	-	-	-	-	24068186	-	-	-	-
rs3197074	12:5044787-5044787	G	regulatory_region_variant	MODIFIER	-	-	RegulatoryFeature	ENSR00000449123	-	-	-	-	-	-	-	-	-	-	rs3197074	-	-	-	-	-	-	-	-	-	-	-	-	-	-	24068186	-	-	-	-
rs3197074	12:5044787-5044787	T	regulatory_region_variant	MODIFIER	-	-	RegulatoryFeature	ENSR00000449123	-	-	-	-	-	-	-	-	-	-	rs3197074	-	-	-	-	-	-	-	-	-	-	-	-	-	-	24068186	-	-	-	-
rs147316959	12:21765962-21765962	T	missense_variant	MODERATE	KCNJ8	ENSG00000121361	Transcript	ENST00000240662.3	protein_coding	3/3	-	-	-	1267	1036	346	V/I	Gtt/Att	rs147316959,CM113492	-	-1	-	HGNC	HGNC:6269	NM_004982.4	1	P1	tolerated(0.15)	benign(0.014)	-	uncertain_significance	-	1,1	-	-	-	-	-
rs147316959	12:21765962-21765962	T	intron_variant,non_coding_transcript_variant	MODIFIER	AC010185.1	ENSG00000255644	Transcript	ENST00000542489.1	lncRNA	-	1/1	-	-	-	-	-	-	-	rs147316959,CM113492	-	1	-	Clone_based_ensembl_gene	-	-	3	-	-	-	-	uncertain_significance	-	1,1	-	-	-	-	-
rs147316959	12:21765962-21765962	T	non_coding_transcript_exon_variant	MODIFIER	KCNJ8	ENSG00000121361	Transcript	ENST00000657855.1	processed_transcript	2/2	-	-	-	1182	-	-	-	-	rs147316959,CM113492	-	-1	-	HGNC	HGNC:6269	-	-	-	-	-	-	uncertain_significance	-	1,1	-	-	-	-	-
rs147316959	12:21765962-21765962	T	missense_variant	MODERATE	KCNJ8	ENSG00000121361	Transcript	ENST00000665145.1	protein_coding	4/4	-	-	-	1358	1036	346	V/I	Gtt/Att	rs147316959,CM113492	-	-1	-	HGNC	HGNC:6269	-	-	P1	tolerated(0.15)	benign(0.014)	-	uncertain_significance	-	1,1	-	-	-	-	-
rs147316959	12:21765962-21765962	T	missense_variant	MODERATE	KCNJ8	ENSG00000121361	Transcript	ENST00000667884.1	protein_coding	4/4	-	-	-	1291	1036	346	V/I	Gtt/Att	rs147316959,CM113492	-	-1	-	HGNC	HGNC:6269	-	-	P1	tolerated(0.15)	benign(0.014)	-	uncertain_significance	-	1,1	-	-	-	-	-
rs2069727	12:68154443-68154443	A	downstream_gene_variant	MODIFIER	IFNG	ENSG00000111537	Transcript	ENST00000229135.4	protein_coding	-	-	-	-	-	-	-	-	-	rs2069727,CR057855	325	-1	-	HGNC	HGNC:5438	NM_000619.3	1	P1	-	-	-	-	-	0,1	15726497,26872611,16617143,20659127,22121102,21859832,18365030,20806065,22844404,24502445,23226157,27861356,21814463,25774595,23133532,27160108,25445652,20587610,29228700,21458658,26893439,21067287,17215375,18385742,21798578,20714752,30617847,18332247,25249351,25678088,31406575,25342315,25861244,24626309,19782084,31450563	-	-	-	-
rs2069727	12:68154443-68154443	C	downstream_gene_variant	MODIFIER	IFNG	ENSG00000111537	Transcript	ENST00000229135.4	protein_coding	-	-	-	-	-	-	-	-	-	rs2069727,CR057855	325	-1	-	HGNC	HGNC:5438	NM_000619.3	1	P1	-	-	0.2750	-	-	0,1	15726497,26872611,16617143,20659127,22121102,21859832,18365030,20806065,22844404,24502445,23226157,27861356,21814463,25774595,23133532,27160108,25445652,20587610,29228700,21458658,26893439,21067287,17215375,18385742,21798578,20714752,30617847,18332247,25249351,25678088,31406575,25342315,25861244,24626309,19782084,31450563	-	-	-	-
rs2069727	12:68154443-68154443	A	intron_variant,non_coding_transcript_variant	MODIFIER	IFNG-AS1	ENSG00000255733	Transcript	ENST00000536914.1	lncRNA	-	5/5	-	-	-	-	-	-	-	rs2069727,CR057855	-	1	-	HGNC	HGNC:43910	-	5	-	-	-	-	-	-	0,1	15726497,26872611,16617143,20659127,22121102,21859832,18365030,20806065,22844404,24502445,23226157,27861356,21814463,25774595,23133532,27160108,25445652,20587610,29228700,21458658,26893439,21067287,17215375,18385742,21798578,20714752,30617847,18332247,25249351,25678088,31406575,25342315,25861244,24626309,19782084,31450563	-	-	-	-
rs2069727	12:68154443-68154443	C	intron_variant,non_coding_transcript_variant	MODIFIER	IFNG-AS1	ENSG00000255733	Transcript	ENST00000536914.1	lncRNA	-	5/5	-	-	-	-	-	-	-	rs2069727,CR057855	-	1	-	HGNC	HGNC:43910	-	5	-	-	-	0.2750	-	-	0,1	15726497,26872611,16617143,20659127,22121102,21859832,18365030,20806065,22844404,24502445,23226157,27861356,21814463,25774595,23133532,27160108,25445652,20587610,29228700,21458658,26893439,21067287,17215375,18385742,21798578,20714752,30617847,18332247,25249351,25678088,31406575,25342315,25861244,24626309,19782084,31450563	-	-	-	-
rs2069705	12:68161231-68161231	A	upstream_gene_variant	MODIFIER	IFNG	ENSG00000111537	Transcript	ENST00000229135.4	protein_coding	-	-	-	-	-	-	-	-	-	rs2069705	1491	-1	-	HGNC	HGNC:5438	NM_000619.3	1	P1	-	-	-	-	-	-	15726497,17327408,17355643,18633131,19066394,21090563,22123319,19773451,20711808,20811626,22113576,16449530,20952689,22180854,26667837,20959405,20418110,20112337,22095765,25022448,27220278,31092242,20196868,22609637,18263601,28220389,21122163,30504388,29373769,23133532,22956967,25445652,29695768,29228700,21458658,22649007,26893439,29046669,23529385,26916970,17215375,18385742,21798578,27124053,289…	-	-	-	-
rs2069705	12:68161231-68161231	C	upstream_gene_variant	MODIFIER	IFNG	ENSG00000111537	Transcript	ENST00000229135.4	protein_coding	-	-	-	-	-	-	-	-	-	rs2069705	1491	-1	-	HGNC	HGNC:5438	NM_000619.3	1	P1	-	-	-	-	-	-	15726497,17327408,17355643,18633131,19066394,21090563,22123319,19773451,20711808,20811626,22113576,16449530,20952689,22180854,26667837,20959405,20418110,20112337,22095765,25022448,27220278,31092242,20196868,22609637,18263601,28220389,21122163,30504388,29373769,23133532,22956967,25445652,29695768,29228700,21458658,22649007,26893439,29046669,23529385,26916970,17215375,18385742,21798578,27124053,289…	-	-	-	-
rs2069705	12:68161231-68161231	A	intron_variant,non_coding_transcript_variant	MODIFIER	IFNG-AS1	ENSG00000255733	Transcript	ENST00000536914.1	lncRNA	-	5/5	-	-	-	-	-	-	-	rs2069705	-	1	-	HGNC	HGNC:43910	-	5	-	-	-	-	-	-	-	15726497,17327408,17355643,18633131,19066394,21090563,22123319,19773451,20711808,20811626,22113576,16449530,20952689,22180854,26667837,20959405,20418110,20112337,22095765,25022448,27220278,31092242,20196868,22609637,18263601,28220389,21122163,30504388,29373769,23133532,22956967,25445652,29695768,29228700,21458658,22649007,26893439,29046669,23529385,26916970,17215375,18385742,21798578,27124053,289…	-	-	-	-
rs2069705	12:68161231-68161231	C	intron_variant,non_coding_transcript_variant	MODIFIER	IFNG-AS1	ENSG00000255733	Transcript	ENST00000536914.1	lncRNA	-	5/5	-	-	-	-	-	-	-	rs2069705	-	1	-	HGNC	HGNC:43910	-	5	-	-	-	-	-	-	-	15726497,17327408,17355643,18633131,19066394,21090563,22123319,19773451,20711808,20811626,22113576,16449530,20952689,22180854,26667837,20959405,20418110,20112337,22095765,25022448,27220278,31092242,20196868,22609637,18263601,28220389,21122163,30504388,29373769,23133532,22956967,25445652,29695768,29228700,21458658,22649007,26893439,29046669,23529385,26916970,17215375,18385742,21798578,27124053,289…	-	-	-	-
rs746448302	14:23386367-23386367	T	downstream_gene_variant	MODIFIER	MIR208A	ENSG00000199157	Transcript	ENST00000362287.2	miRNA	-	-	-	-	-	-	-	-	-	rs746448302,COSV62452171	2229	-1	-	HGNC	HGNC:31585	-	-	-	-	-	-	uncertain_significance	0,1	1,1	-	-	-	-	-
rs746448302	14:23386367-23386367	T	missense_variant	MODERATE	MYH6	ENSG00000197616	Transcript	ENST00000405093.8	protein_coding	33/39	-	-	-	4974	4907	1636	R/H	cGc/cAc	rs746448302,COSV62452171	-	-1	-	HGNC	HGNC:7576	-	5	P1	deleterious(0.04)	benign(0.243)	-	uncertain_significance	0,1	1,1	-	-	-	-	-
rs746448302	14:23386367-23386367	T	upstream_gene_variant	MODIFIER	MYH6	ENSG00000197616	Transcript	ENST00000651452.1	retained_intron	-	-	-	-	-	-	-	-	-	rs746448302,COSV62452171	2255	-1	-	HGNC	HGNC:7576	-	-	-	-	-	-	uncertain_significance	0,1	1,1	-	-	-	-	-
rs143978652	14:23393437-23393437	A	upstream_gene_variant	MODIFIER	MIR208A	ENSG00000199157	Transcript	ENST00000362287.2	miRNA	-	-	-	-	-	-	-	-	-	rs143978652,CM052257	4771	-1	-	HGNC	HGNC:31585	-	-	-	-	-	0.0006	uncertain_significance,likely_pathogenic,conflicting_interpretations_of_pathogenicity,likely_benign,pathogenic	-	1,1	25741868,24033266,23757202,23861362,20215591,23299917,24119082,15998695,22194935,22361390	-	-	-	-
rs143978652	14:23393437-23393437	T	upstream_gene_variant	MODIFIER	MIR208A	ENSG00000199157	Transcript	ENST00000362287.2	miRNA	-	-	-	-	-	-	-	-	-	rs143978652,CM052257	4771	-1	-	HGNC	HGNC:31585	-	-	-	-	-	-	-	-	1,1	25741868,24033266,23757202,23861362,20215591,23299917,24119082,15998695,22194935,22361390	-	-	-	-
rs143978652	14:23393437-23393437	A	missense_variant	MODERATE	MYH6	ENSG00000197616	Transcript	ENST00000405093.8	protein_coding	23/39	-	-	-	3077	3010	1004	A/S	Gcc/Tcc	rs143978652,CM052257	-	-1	-	HGNC	HGNC:7576	-	5	P1	deleterious(0.02)	benign(0.035)	0.0006	uncertain_significance,likely_pathogenic,conflicting_interpretations_of_pathogenicity,likely_benign,pathogenic	-	1,1	25741868,24033266,23757202,23861362,20215591,23299917,24119082,15998695,22194935,22361390	-	-	-	-
rs143978652	14:23393437-23393437	T	missense_variant	MODERATE	MYH6	ENSG00000197616	Transcript	ENST00000405093.8	protein_coding	23/39	-	-	-	3077	3010	1004	A/T	Gcc/Acc	rs143978652,CM052257	-	-1	-	HGNC	HGNC:7576	-	5	P1	deleterious(0.02)	benign(0.371)	-	-	-	1,1	25741868,24033266,23757202,23861362,20215591,23299917,24119082,15998695,22194935,22361390	-	-	-	-
rs144907522	14:23393704-23393704	A	missense_variant	MODERATE	MYH6	ENSG00000197616	Transcript	ENST00000405093.8	protein_coding	22/39	-	-	-	2957	2890	964	A/S	Gcc/Tcc	rs144907522	-	-1	-	HGNC	HGNC:7576	-	5	P1	deleterious(0.04)	probably_damaging(0.997)	0.0004	benign/likely_benign,benign,likely_benign	-	1	24033266,23861362	-	-	-	-
rs138438849	15:48489999-48489999	A	synonymous_variant	LOW	FBN1	ENSG00000166147	Transcript	ENST00000316623.10	protein_coding	25/66	-	-	-	3250	2934	978	D	gaC/gaT	rs138438849,COSV57332517	-	-1	-	HGNC	HGNC:3603	NM_000138.5	1	P1	-	-	-	-	0,1	1,1	-	-	-	-	-
rs138438849	15:48489999-48489999	C	missense_variant	MODERATE	FBN1	ENSG00000166147	Transcript	ENST00000316623.10	protein_coding	25/66	-	-	-	3250	2934	978	D/E	gaC/gaG	rs138438849,COSV57332517	-	-1	-	HGNC	HGNC:3603	NM_000138.5	1	P1	deleterious(0)	probably_damaging(0.995)	0.0012	benign,likely_benign,uncertain_significance	0,1	1,1	-	-	-	-	-
rs138438849	15:48489999-48489999	A	intron_variant,NMD_transcript_variant	MODIFIER	FBN1	ENSG00000166147	Transcript	ENST00000537463.6	nonsense_mediated_decay	-	7/30	-	-	-	-	-	-	-	rs138438849,COSV57332517	-	-1	-	HGNC	HGNC:3603	-	5	-	-	-	-	-	0,1	1,1	-	-	-	-	-
rs138438849	15:48489999-48489999	C	intron_variant,NMD_transcript_variant	MODIFIER	FBN1	ENSG00000166147	Transcript	ENST00000537463.6	nonsense_mediated_decay	-	7/30	-	-	-	-	-	-	-	rs138438849,COSV57332517	-	-1	-	HGNC	HGNC:3603	-	5	-	-	-	0.0012	benign,likely_benign,uncertain_significance	0,1	1,1	-	-	-	-	-
rs200924505	15:48497397-48497397	T	splice_region_variant,intron_variant	LOW	FBN1	ENSG00000166147	Transcript	ENST00000316623.10	protein_coding	-	18/65	-	-	-	-	-	-	-	rs200924505	-	-1	-	HGNC	HGNC:3603	NM_000138.5	1	P1	-	-	0.0004	likely_benign	-	1	-	-	-	-	-
rs200924505	15:48497397-48497397	T	intron_variant,NMD_transcript_variant	MODIFIER	FBN1	ENSG00000166147	Transcript	ENST00000537463.6	nonsense_mediated_decay	-	7/30	-	-	-	-	-	-	-	rs200924505	-	-1	-	HGNC	HGNC:3603	-	5	-	-	-	0.0004	likely_benign	-	1	-	-	-	-	-
rs62641689	15:73323818-73323818	A	missense_variant	MODERATE	HCN4	ENSG00000138622	Transcript	ENST00000261917.4	protein_coding	8/8	-	-	-	2963	2275	759	V/F	Gtc/Ttc	rs62641689,CM134354	-	-1	-	HGNC	HGNC:16882	NM_005477.3	1	P1	deleterious(0.02)	benign(0.185)	-	-	-	1,1	24033266,23861362	-	-	-	-
rs62641689	15:73323818-73323818	T	missense_variant	MODERATE	HCN4	ENSG00000138622	Transcript	ENST00000261917.4	protein_coding	8/8	-	-	-	2963	2275	759	V/I	Gtc/Atc	rs62641689,CM134354	-	-1	-	HGNC	HGNC:16882	NM_005477.3	1	P1	tolerated(0.41)	benign(0.003)	0.0014	likely_benign,benign/likely_benign,benign,likely_pathogenic	-	1,1	24033266,23861362	-	-	-	-
rs201375192	15:73367687-73367687	A	missense_variant	MODERATE	HCN4	ENSG00000138622	Transcript	ENST00000261917.4	protein_coding	1/8	-	-	-	1272	584	195	A/V	gCt/gTt	rs201375192,CM134349	-	-1	-	HGNC	HGNC:16882	NM_005477.3	1	P1	tolerated_low_confidence(0.07)	probably_damaging(0.935)	0.0008	uncertain_significance	-	1,1	23861362	-	-	-	-
rs201375192	15:73367687-73367687	A	regulatory_region_variant	MODIFIER	-	-	RegulatoryFeature	ENSR00000520949	-	-	-	-	-	-	-	-	-	-	rs201375192,CM134349	-	-	-	-	-	-	-	-	-	-	0.0008	uncertain_significance	-	1,1	23861362	-	-	-	-
rs150601404	16:1220989-1220989	A	downstream_gene_variant	MODIFIER	TPSG1	ENSG00000116176	Transcript	ENST00000234798.4	protein_coding	-	-	-	-	-	-	-	-	-	rs150601404	662	-1	-	HGNC	HGNC:14134	-	1	P1	-	-	0.0010	likely_benign	-	1	-	-	-	-	-
rs150601404	16:1220989-1220989	T	downstream_gene_variant	MODIFIER	TPSG1	ENSG00000116176	Transcript	ENST00000234798.4	protein_coding	-	-	-	-	-	-	-	-	-	rs150601404	662	-1	-	HGNC	HGNC:14134	-	1	P1	-	-	-	-	-	1	-	-	-	-	-
rs150601404	16:1220989-1220989	A	missense_variant	MODERATE	CACNA1H	ENSG00000196557	Transcript	ENST00000348261.11	protein_coding	35/35	-	-	-	7440	7057	2353	V/M	Gtg/Atg	rs150601404	-	1	-	HGNC	HGNC:1395	NM_021098.3	1	P4	deleterious_low_confidence(0)	benign(0.007)	0.0010	likely_benign	-	1	-	-	-	-	-
rs150601404	16:1220989-1220989	T	missense_variant	MODERATE	CACNA1H	ENSG00000196557	Transcript	ENST00000348261.11	protein_coding	35/35	-	-	-	7440	7057	2353	V/L	Gtg/Ttg	rs150601404	-	1	-	HGNC	HGNC:1395	NM_021098.3	1	P4	deleterious_low_confidence(0.02)	benign(0.011)	-	-	-	1	-	-	-	-	-
rs150601404	16:1220989-1220989	A	missense_variant	MODERATE	CACNA1H	ENSG00000196557	Transcript	ENST00000358590.8	protein_coding	34/34	-	-	-	7287	7039	2347	V/M	Gtg/Atg	rs150601404	-	1	-	HGNC	HGNC:1395	-	5	A2	deleterious_low_confidence(0)	benign(0.015)	0.0010	likely_benign	-	1	-	-	-	-	-
rs150601404	16:1220989-1220989	T	missense_variant	MODERATE	CACNA1H	ENSG00000196557	Transcript	ENST00000358590.8	protein_coding	34/34	-	-	-	7287	7039	2347	V/L	Gtg/Ttg	rs150601404	-	1	-	HGNC	HGNC:1395	-	5	A2	deleterious_low_confidence(0.02)	benign(0.024)	-	-	-	1	-	-	-	-	-
rs150601404	16:1220989-1220989	A	missense_variant	MODERATE	CACNA1H	ENSG00000196557	Transcript	ENST00000562079.5	protein_coding	17/17	-	-	-	3230	3232	1078	V/M	Gtg/Atg	rs150601404	-	1	cds_start_NF	HGNC	HGNC:1395	-	1	-	deleterious_low_confidence(0)	benign(0.015)	0.0010	likely_benign	-	1	-	-	-	-	-
rs150601404	16:1220989-1220989	T	missense_variant	MODERATE	CACNA1H	ENSG00000196557	Transcript	ENST00000562079.5	protein_coding	17/17	-	-	-	3230	3232	1078	V/L	Gtg/Ttg	rs150601404	-	1	cds_start_NF	HGNC	HGNC:1395	-	1	-	deleterious_low_confidence(0.03)	benign(0.024)	-	-	-	1	-	-	-	-	-
rs150601404	16:1220989-1220989	A	missense_variant	MODERATE	CACNA1H	ENSG00000196557	Transcript	ENST00000564231.5	protein_coding	18/18	-	-	-	3248	3250	1084	V/M	Gtg/Atg	rs150601404	-	1	cds_start_NF	HGNC	HGNC:1395	-	1	-	deleterious_low_confidence(0)	benign(0.015)	0.0010	likely_benign	-	1	-	-	-	-	-
rs150601404	16:1220989-1220989	T	missense_variant	MODERATE	CACNA1H	ENSG00000196557	Transcript	ENST00000564231.5	protein_coding	18/18	-	-	-	3248	3250	1084	V/L	Gtg/Ttg	rs150601404	-	1	cds_start_NF	HGNC	HGNC:1395	-	1	-	deleterious_low_confidence(0.03)	benign(0.024)	-	-	-	1	-	-	-	-	-
rs150601404	16:1220989-1220989	A	downstream_gene_variant	MODIFIER	TPSG1	ENSG00000116176	Transcript	ENST00000564684.1	retained_intron	-	-	-	-	-	-	-	-	-	rs150601404	1670	-1	-	HGNC	HGNC:14134	-	5	-	-	-	0.0010	likely_benign	-	1	-	-	-	-	-
rs150601404	16:1220989-1220989	T	downstream_gene_variant	MODIFIER	TPSG1	ENSG00000116176	Transcript	ENST00000564684.1	retained_intron	-	-	-	-	-	-	-	-	-	rs150601404	1670	-1	-	HGNC	HGNC:14134	-	5	-	-	-	-	-	-	1	-	-	-	-	-
rs150601404	16:1220989-1220989	A	missense_variant	MODERATE	CACNA1H	ENSG00000196557	Transcript	ENST00000565831.6	protein_coding	33/33	-	-	-	7039	7039	2347	V/M	Gtg/Atg	rs150601404	-	1	-	HGNC	HGNC:1395	-	1	A2	deleterious_low_confidence(0)	benign(0.015)	0.0010	likely_benign	-	1	-	-	-	-	-
rs150601404	16:1220989-1220989	T	missense_variant	MODERATE	CACNA1H	ENSG00000196557	Transcript	ENST00000565831.6	protein_coding	33/33	-	-	-	7039	7039	2347	V/L	Gtg/Ttg	rs150601404	-	1	-	HGNC	HGNC:1395	-	1	A2	deleterious_low_confidence(0.02)	benign(0.024)	-	-	-	1	-	-	-	-	-
rs150601404	16:1220989-1220989	A	missense_variant	MODERATE	CACNA1H	ENSG00000196557	Transcript	ENST00000569107.5	protein_coding	17/17	-	-	-	3296	3298	1100	V/M	Gtg/Atg	rs150601404	-	1	cds_start_NF	HGNC	HGNC:1395	-	1	-	deleterious_low_confidence(0)	benign(0.015)	0.0010	likely_benign	-	1	-	-	-	-	-
rs150601404	16:1220989-1220989	T	missense_variant	MODERATE	CACNA1H	ENSG00000196557	Transcript	ENST00000569107.5	protein_coding	17/17	-	-	-	3296	3298	1100	V/L	Gtg/Ttg	rs150601404	-	1	cds_start_NF	HGNC	HGNC:1395	-	1	-	deleterious_low_confidence(0.03)	benign(0.024)	-	-	-	1	-	-	-	-	-
rs150601404	16:1220989-1220989	A	upstream_gene_variant	MODIFIER	AC120498.10	ENSG00000277010	Transcript	ENST00000621827.1	lncRNA	-	-	-	-	-	-	-	-	-	rs150601404	2650	1	-	Clone_based_ensembl_gene	-	-	-	-	-	-	0.0010	likely_benign	-	1	-	-	-	-	-
rs150601404	16:1220989-1220989	T	upstream_gene_variant	MODIFIER	AC120498.10	ENSG00000277010	Transcript	ENST00000621827.1	lncRNA	-	-	-	-	-	-	-	-	-	rs150601404	2650	1	-	Clone_based_ensembl_gene	-	-	-	-	-	-	-	-	-	1	-	-	-	-	-
rs150601404	16:1220989-1220989	A	missense_variant	MODERATE	CACNA1H	ENSG00000196557	Transcript	ENST00000638323.1	protein_coding	35/35	-	-	-	7266	7018	2340	V/M	Gtg/Atg	rs150601404	-	1	-	HGNC	HGNC:1395	-	5	A2	deleterious_low_confidence(0)	benign(0.015)	0.0010	likely_benign	-	1	-	-	-	-	-
rs150601404	16:1220989-1220989	T	missense_variant	MODERATE	CACNA1H	ENSG00000196557	Transcript	ENST00000638323.1	protein_coding	35/35	-	-	-	7266	7018	2340	V/L	Gtg/Ttg	rs150601404	-	1	-	HGNC	HGNC:1395	-	5	A2	deleterious_low_confidence(0.02)	benign(0.024)	-	-	-	1	-	-	-	-	-
rs150601404	16:1220989-1220989	A	3_prime_UTR_variant,NMD_transcript_variant	MODIFIER	CACNA1H	ENSG00000196557	Transcript	ENST00000639478.1	nonsense_mediated_decay	35/35	-	-	-	7210	-	-	-	-	rs150601404	-	1	-	HGNC	HGNC:1395	-	5	-	-	-	0.0010	likely_benign	-	1	-	-	-	-	-
rs150601404	16:1220989-1220989	T	3_prime_UTR_variant,NMD_transcript_variant	MODIFIER	CACNA1H	ENSG00000196557	Transcript	ENST00000639478.1	nonsense_mediated_decay	35/35	-	-	-	7210	-	-	-	-	rs150601404	-	1	-	HGNC	HGNC:1395	-	5	-	-	-	-	-	-	1	-	-	-	-	-
rs150601404	16:1220989-1220989	A	3_prime_UTR_variant,NMD_transcript_variant	MODIFIER	CACNA1H	ENSG00000196557	Transcript	ENST00000640028.1	nonsense_mediated_decay	35/35	-	-	-	6593	-	-	-	-	rs150601404	-	1	-	HGNC	HGNC:1395	-	5	-	-	-	0.0010	likely_benign	-	1	-	-	-	-	-
rs150601404	16:1220989-1220989	T	3_prime_UTR_variant,NMD_transcript_variant	MODIFIER	CACNA1H	ENSG00000196557	Transcript	ENST00000640028.1	nonsense_mediated_decay	35/35	-	-	-	6593	-	-	-	-	rs150601404	-	1	-	HGNC	HGNC:1395	-	5	-	-	-	-	-	-	1	-	-	-	-	-
rs7196804	16:15724923-15724923	T	missense_variant	MODERATE	MYH11	ENSG00000133392	Transcript	ENST00000300036.6	protein_coding	29/41	-	-	-	4033	3928	1310	V/M	Gtg/Atg	rs7196804	-	-1	-	HGNC	HGNC:7569	NM_002474.3	1	P3	tolerated(0.18)	benign(0.219)	0.0012	uncertain_significance,benign/likely_benign,benign,likely_benign,conflicting_interpretations_of_pathogenicity	-	1	20226094	-	-	-	-
rs7196804	16:15724923-15724923	T	missense_variant	MODERATE	MYH11	ENSG00000133392	Transcript	ENST00000396324.7	protein_coding	30/42	-	-	-	4037	3949	1317	V/M	Gtg/Atg	rs7196804	-	-1	-	HGNC	HGNC:7569	-	1	A1	tolerated(0.18)	benign(0.298)	0.0012	uncertain_significance,benign/likely_benign,benign,likely_benign,conflicting_interpretations_of_pathogenicity	-	1	20226094	-	-	-	-
rs7196804	16:15724923-15724923	T	3_prime_UTR_variant	MODIFIER	NDE1	ENSG00000072864	Transcript	ENST00000396354.6	protein_coding	9/9	-	-	-	1773	-	-	-	-	rs7196804	-	1	-	HGNC	HGNC:17619	NM_017668.3	1	P1	-	-	0.0012	uncertain_significance,benign/likely_benign,benign,likely_benign,conflicting_interpretations_of_pathogenicity	-	1	20226094	-	-	-	-
rs7196804	16:15724923-15724923	T	3_prime_UTR_variant	MODIFIER	NDE1	ENSG00000072864	Transcript	ENST00000396355.5	protein_coding	10/10	-	-	-	2506	-	-	-	-	rs7196804	-	1	-	HGNC	HGNC:17619	-	1	P1	-	-	0.0012	uncertain_significance,benign/likely_benign,benign,likely_benign,conflicting_interpretations_of_pathogenicity	-	1	20226094	-	-	-	-
rs7196804	16:15724923-15724923	T	missense_variant	MODERATE	MYH11	ENSG00000133392	Transcript	ENST00000452625.7	protein_coding	30/43	-	-	-	4054	3949	1317	V/M	Gtg/Atg	rs7196804	-	-1	-	HGNC	HGNC:7569	-	1	A1	tolerated(0.18)	benign(0.298)	0.0012	uncertain_significance,benign/likely_benign,benign,likely_benign,conflicting_interpretations_of_pathogenicity	-	1	20226094	-	-	-	-
rs7196804	16:15724923-15724923	T	non_coding_transcript_exon_variant	MODIFIER	MYH11	ENSG00000133392	Transcript	ENST00000571275.1	retained_intron	1/12	-	-	-	216	-	-	-	-	rs7196804	-	-1	-	HGNC	HGNC:7569	-	1	-	-	-	0.0012	uncertain_significance,benign/likely_benign,benign,likely_benign,conflicting_interpretations_of_pathogenicity	-	1	20226094	-	-	-	-
rs7196804	16:15724923-15724923	T	downstream_gene_variant	MODIFIER	NDE1	ENSG00000072864	Transcript	ENST00000572503.1	processed_transcript	-	-	-	-	-	-	-	-	-	rs7196804	632	1	-	HGNC	HGNC:17619	-	2	-	-	-	0.0012	uncertain_significance,benign/likely_benign,benign,likely_benign,conflicting_interpretations_of_pathogenicity	-	1	20226094	-	-	-	-
rs7196804	16:15724923-15724923	T	downstream_gene_variant	MODIFIER	NDE1	ENSG00000072864	Transcript	ENST00000572967.1	protein_coding	-	-	-	-	-	-	-	-	-	rs7196804	701	1	cds_start_NF	HGNC	HGNC:17619	-	3	-	-	-	0.0012	uncertain_significance,benign/likely_benign,benign,likely_benign,conflicting_interpretations_of_pathogenicity	-	1	20226094	-	-	-	-
rs7196804	16:15724923-15724923	T	downstream_gene_variant	MODIFIER	NDE1	ENSG00000072864	Transcript	ENST00000573694.5	protein_coding	-	-	-	-	-	-	-	-	-	rs7196804	701	1	cds_start_NF,cds_end_NF	HGNC	HGNC:17619	-	3	-	-	-	0.0012	uncertain_significance,benign/likely_benign,benign,likely_benign,conflicting_interpretations_of_pathogenicity	-	1	20226094	-	-	-	-
rs7196804	16:15724923-15724923	T	upstream_gene_variant	MODIFIER	AF001548.2	ENSG00000263335	Transcript	ENST00000574212.1	lncRNA	-	-	-	-	-	-	-	-	-	rs7196804	1751	1	-	Clone_based_ensembl_gene	-	-	2	-	-	-	0.0012	uncertain_significance,benign/likely_benign,benign,likely_benign,conflicting_interpretations_of_pathogenicity	-	1	20226094	-	-	-	-
rs7196804	16:15724923-15724923	T	upstream_gene_variant	MODIFIER	MYH11	ENSG00000133392	Transcript	ENST00000576164.6	retained_intron	-	-	-	-	-	-	-	-	-	rs7196804	595	-1	-	HGNC	HGNC:7569	-	2	-	-	-	0.0012	uncertain_significance,benign/likely_benign,benign,likely_benign,conflicting_interpretations_of_pathogenicity	-	1	20226094	-	-	-	-
rs7196804	16:15724923-15724923	T	missense_variant	MODERATE	MYH11	ENSG00000133392	Transcript	ENST00000576790.7	protein_coding	29/42	-	-	-	3999	3928	1310	V/M	Gtg/Atg	rs7196804	-	-1	-	HGNC	HGNC:7569	-	1	-	tolerated(0.18)	benign(0.219)	0.0012	uncertain_significance,benign/likely_benign,benign,likely_benign,conflicting_interpretations_of_pathogenicity	-	1	20226094	-	-	-	-
rs7196804	16:15724923-15724923	T	3_prime_UTR_variant,NMD_transcript_variant	MODIFIER	MYH11	ENSG00000133392	Transcript	ENST00000652121.1	nonsense_mediated_decay	30/42	-	-	-	4123	-	-	-	-	rs7196804	-	-1	-	HGNC	HGNC:7569	-	-	-	-	-	0.0012	uncertain_significance,benign/likely_benign,benign,likely_benign,conflicting_interpretations_of_pathogenicity	-	1	20226094	-	-	-	-
rs142505940	17:30217281-30217281	A	missense_variant	MODERATE	SLC6A4	ENSG00000108576	Transcript	ENST00000261707.7	protein_coding	6/15	-	-	-	1298	722	241	R/L	cGg/cTg	rs142505940	-	-1	-	HGNC	HGNC:11050	-	1	P1	tolerated(0.37)	benign(0.003)	-	-	-	-	-	-	-	-	-
rs142505940	17:30217281-30217281	T	missense_variant	MODERATE	SLC6A4	ENSG00000108576	Transcript	ENST00000261707.7	protein_coding	6/15	-	-	-	1298	722	241	R/Q	cGg/cAg	rs142505940	-	-1	-	HGNC	HGNC:11050	-	1	P1	tolerated(0.56)	benign(0.005)	-	-	-	-	-	-	-	-	-
rs142505940	17:30217281-30217281	A	missense_variant	MODERATE	SLC6A4	ENSG00000108576	Transcript	ENST00000394821.2	protein_coding	6/15	-	-	-	1028	722	241	R/L	cGg/cTg	rs142505940	-	-1	cds_end_NF	HGNC	HGNC:11050	-	1	-	tolerated(0.36)	benign(0.003)	-	-	-	-	-	-	-	-	-
rs142505940	17:30217281-30217281	T	missense_variant	MODERATE	SLC6A4	ENSG00000108576	Transcript	ENST00000394821.2	protein_coding	6/15	-	-	-	1028	722	241	R/Q	cGg/cAg	rs142505940	-	-1	cds_end_NF	HGNC	HGNC:11050	-	1	-	tolerated(0.54)	benign(0.005)	-	-	-	-	-	-	-	-	-
rs142505940	17:30217281-30217281	A	missense_variant	MODERATE	SLC6A4	ENSG00000108576	Transcript	ENST00000401766.6	protein_coding	5/14	-	-	-	1235	722	241	R/L	cGg/cTg	rs142505940	-	-1	-	HGNC	HGNC:11050	-	5	P1	tolerated(0.37)	benign(0.003)	-	-	-	-	-	-	-	-	-
rs142505940	17:30217281-30217281	T	missense_variant	MODERATE	SLC6A4	ENSG00000108576	Transcript	ENST00000401766.6	protein_coding	5/14	-	-	-	1235	722	241	R/Q	cGg/cAg	rs142505940	-	-1	-	HGNC	HGNC:11050	-	5	P1	tolerated(0.56)	benign(0.005)	-	-	-	-	-	-	-	-	-
rs142505940	17:30217281-30217281	A	missense_variant	MODERATE	SLC6A4	ENSG00000108576	Transcript	ENST00000650711.1	protein_coding	6/15	-	-	-	1027	722	241	R/L	cGg/cTg	rs142505940	-	-1	-	HGNC	HGNC:11050	NM_001045.6	-	P1	tolerated(0.37)	benign(0.003)	-	-	-	-	-	-	-	-	-
rs142505940	17:30217281-30217281	T	missense_variant	MODERATE	SLC6A4	ENSG00000108576	Transcript	ENST00000650711.1	protein_coding	6/15	-	-	-	1027	722	241	R/Q	cGg/cAg	rs142505940	-	-1	-	HGNC	HGNC:11050	NM_001045.6	-	P1	tolerated(0.56)	benign(0.005)	-	-	-	-	-	-	-	-	-
rs145891889	17:31225243-31225243	T	missense_variant	MODERATE	NF1	ENSG00000196712	Transcript	ENST00000356175.7	protein_coding	17/57	-	-	-	2377	1994	665	S/F	tCc/tTc	rs145891889,CD1415136,CM000785	-	1	-	HGNC	HGNC:7765	-	1	P3	tolerated(0.07)	benign(0)	0.0014	benign,likely_benign,conflicting_interpretations_of_pathogenicity	-	1,1,1	24033266,24728327,10712197,15060124	-	-	-	-
rs145891889	17:31225243-31225243	T	missense_variant	MODERATE	NF1	ENSG00000196712	Transcript	ENST00000358273.9	protein_coding	17/58	-	-	-	2327	1994	665	S/F	tCc/tTc	rs145891889,CD1415136,CM000785	-	1	-	HGNC	HGNC:7765	NM_001042492.3	1	A2	tolerated(0.06)	benign(0)	0.0014	benign,likely_benign,conflicting_interpretations_of_pathogenicity	-	1,1,1	24033266,24728327,10712197,15060124	-	-	-	-
rs145891889	17:31225243-31225243	T	downstream_gene_variant	MODIFIER	NF1	ENSG00000196712	Transcript	ENST00000431387.8	protein_coding	-	-	-	-	-	-	-	-	-	rs145891889,CD1415136,CM000785	2479	1	-	HGNC	HGNC:7765	-	1	-	-	-	0.0014	benign,likely_benign,conflicting_interpretations_of_pathogenicity	-	1,1,1	24033266,24728327,10712197,15060124	-	-	-	-
rs145891889	17:31225243-31225243	T	missense_variant	MODERATE	NF1	ENSG00000196712	Transcript	ENST00000456735.6	protein_coding	9/50	-	-	-	992	992	331	S/F	tCc/tTc	rs145891889,CD1415136,CM000785	-	1	cds_start_NF	HGNC	HGNC:7765	-	5	-	deleterious(0.02)	benign(0)	0.0014	benign,likely_benign,conflicting_interpretations_of_pathogenicity	-	1,1,1	24033266,24728327,10712197,15060124	-	-	-	-
rs145891889	17:31225243-31225243	T	non_coding_transcript_exon_variant	MODIFIER	NF1	ENSG00000196712	Transcript	ENST00000493220.5	retained_intron	1/21	-	-	-	161	-	-	-	-	rs145891889,CD1415136,CM000785	-	1	-	HGNC	HGNC:7765	-	2	-	-	-	0.0014	benign,likely_benign,conflicting_interpretations_of_pathogenicity	-	1,1,1	24033266,24728327,10712197,15060124	-	-	-	-
rs145891889	17:31225243-31225243	T	3_prime_UTR_variant,NMD_transcript_variant	MODIFIER	NF1	ENSG00000196712	Transcript	ENST00000495910.6	nonsense_mediated_decay	15/29	-	-	-	1769	-	-	-	-	rs145891889,CD1415136,CM000785	-	1	cds_start_NF	HGNC	HGNC:7765	-	2	-	-	-	0.0014	benign,likely_benign,conflicting_interpretations_of_pathogenicity	-	1,1,1	24033266,24728327,10712197,15060124	-	-	-	-
rs145891889	17:31225243-31225243	T	missense_variant,NMD_transcript_variant	MODERATE	NF1	ENSG00000196712	Transcript	ENST00000579081.5	nonsense_mediated_decay	17/58	-	-	-	2096	2096	699	S/F	tCc/tTc	rs145891889,CD1415136,CM000785	-	1	cds_start_NF	HGNC	HGNC:7765	-	1	-	tolerated(0.08)	benign(0.003)	0.0014	benign,likely_benign,conflicting_interpretations_of_pathogenicity	-	1,1,1	24033266,24728327,10712197,15060124	-	-	-	-
rs182709912	17:31336481-31336481	G	splice_region_variant,intron_variant	LOW	NF1	ENSG00000196712	Transcript	ENST00000356175.7	protein_coding	-	40/56	-	-	-	-	-	-	-	rs182709912	-	1	-	HGNC	HGNC:7765	-	1	P3	-	-	0.0004	benign,benign/likely_benign,likely_benign	-	1	25741868,24033266	-	-	-	-
rs182709912	17:31336481-31336481	T	splice_region_variant,intron_variant	LOW	NF1	ENSG00000196712	Transcript	ENST00000356175.7	protein_coding	-	40/56	-	-	-	-	-	-	-	rs182709912	-	1	-	HGNC	HGNC:7765	-	1	P3	-	-	-	likely_benign	-	1	25741868,24033266	-	-	-	-
rs182709912	17:31336481-31336481	G	splice_region_variant,intron_variant	LOW	NF1	ENSG00000196712	Transcript	ENST00000358273.9	protein_coding	-	41/57	-	-	-	-	-	-	-	rs182709912	-	1	-	HGNC	HGNC:7765	NM_001042492.3	1	A2	-	-	0.0004	benign,benign/likely_benign,likely_benign	-	1	25741868,24033266	-	-	-	-
rs182709912	17:31336481-31336481	T	splice_region_variant,intron_variant	LOW	NF1	ENSG00000196712	Transcript	ENST00000358273.9	protein_coding	-	41/57	-	-	-	-	-	-	-	rs182709912	-	1	-	HGNC	HGNC:7765	NM_001042492.3	1	A2	-	-	-	likely_benign	-	1	25741868,24033266	-	-	-	-
rs182709912	17:31336481-31336481	G	splice_region_variant,intron_variant	LOW	NF1	ENSG00000196712	Transcript	ENST00000456735.6	protein_coding	-	32/49	-	-	-	-	-	-	-	rs182709912	-	1	cds_start_NF	HGNC	HGNC:7765	-	5	-	-	-	0.0004	benign,benign/likely_benign,likely_benign	-	1	25741868,24033266	-	-	-	-
rs182709912	17:31336481-31336481	T	splice_region_variant,intron_variant	LOW	NF1	ENSG00000196712	Transcript	ENST00000456735.6	protein_coding	-	32/49	-	-	-	-	-	-	-	rs182709912	-	1	cds_start_NF	HGNC	HGNC:7765	-	5	-	-	-	-	likely_benign	-	1	25741868,24033266	-	-	-	-
rs182709912	17:31336481-31336481	G	upstream_gene_variant	MODIFIER	NF1	ENSG00000196712	Transcript	ENST00000471572.6	nonsense_mediated_decay	-	-	-	-	-	-	-	-	-	rs182709912	1336	1	cds_start_NF	HGNC	HGNC:7765	-	2	-	-	-	0.0004	benign,benign/likely_benign,likely_benign	-	1	25741868,24033266	-	-	-	-
rs182709912	17:31336481-31336481	T	upstream_gene_variant	MODIFIER	NF1	ENSG00000196712	Transcript	ENST00000471572.6	nonsense_mediated_decay	-	-	-	-	-	-	-	-	-	rs182709912	1336	1	cds_start_NF	HGNC	HGNC:7765	-	2	-	-	-	-	likely_benign	-	1	25741868,24033266	-	-	-	-
rs182709912	17:31336481-31336481	G	splice_region_variant,intron_variant,NMD_transcript_variant	LOW	NF1	ENSG00000196712	Transcript	ENST00000479536.2	nonsense_mediated_decay	-	4/4	-	-	-	-	-	-	-	rs182709912	-	1	cds_start_NF	HGNC	HGNC:7765	-	3	-	-	-	0.0004	benign,benign/likely_benign,likely_benign	-	1	25741868,24033266	-	-	-	-
rs182709912	17:31336481-31336481	T	splice_region_variant,intron_variant,NMD_transcript_variant	LOW	NF1	ENSG00000196712	Transcript	ENST00000479536.2	nonsense_mediated_decay	-	4/4	-	-	-	-	-	-	-	rs182709912	-	1	cds_start_NF	HGNC	HGNC:7765	-	3	-	-	-	-	likely_benign	-	1	25741868,24033266	-	-	-	-
rs182709912	17:31336481-31336481	G	downstream_gene_variant	MODIFIER	NF1	ENSG00000196712	Transcript	ENST00000493220.5	retained_intron	-	-	-	-	-	-	-	-	-	rs182709912	4577	1	-	HGNC	HGNC:7765	-	2	-	-	-	0.0004	benign,benign/likely_benign,likely_benign	-	1	25741868,24033266	-	-	-	-
rs182709912	17:31336481-31336481	T	downstream_gene_variant	MODIFIER	NF1	ENSG00000196712	Transcript	ENST00000493220.5	retained_intron	-	-	-	-	-	-	-	-	-	rs182709912	4577	1	-	HGNC	HGNC:7765	-	2	-	-	-	-	likely_benign	-	1	25741868,24033266	-	-	-	-
rs182709912	17:31336481-31336481	G	splice_region_variant,intron_variant,NMD_transcript_variant	LOW	NF1	ENSG00000196712	Transcript	ENST00000579081.5	nonsense_mediated_decay	-	41/57	-	-	-	-	-	-	-	rs182709912	-	1	cds_start_NF	HGNC	HGNC:7765	-	1	-	-	-	0.0004	benign,benign/likely_benign,likely_benign	-	1	25741868,24033266	-	-	-	-
rs182709912	17:31336481-31336481	T	splice_region_variant,intron_variant,NMD_transcript_variant	LOW	NF1	ENSG00000196712	Transcript	ENST00000579081.5	nonsense_mediated_decay	-	41/57	-	-	-	-	-	-	-	rs182709912	-	1	cds_start_NF	HGNC	HGNC:7765	-	1	-	-	-	-	likely_benign	-	1	25741868,24033266	-	-	-	-
rs182709912	17:31336481-31336481	G	downstream_gene_variant	MODIFIER	NF1	ENSG00000196712	Transcript	ENST00000581113.6	protein_coding	-	-	-	-	-	-	-	-	-	rs182709912	8	1	cds_end_NF	HGNC	HGNC:7765	-	5	-	-	-	0.0004	benign,benign/likely_benign,likely_benign	-	1	25741868,24033266	-	-	-	-
rs182709912	17:31336481-31336481	T	downstream_gene_variant	MODIFIER	NF1	ENSG00000196712	Transcript	ENST00000581113.6	protein_coding	-	-	-	-	-	-	-	-	-	rs182709912	8	1	cds_end_NF	HGNC	HGNC:7765	-	5	-	-	-	-	likely_benign	-	1	25741868,24033266	-	-	-	-
rs182709912	17:31336481-31336481	G	upstream_gene_variant	MODIFIER	NF1	ENSG00000196712	Transcript	ENST00000581790.5	nonsense_mediated_decay	-	-	-	-	-	-	-	-	-	rs182709912	1336	1	cds_start_NF	HGNC	HGNC:7765	-	2	-	-	-	0.0004	benign,benign/likely_benign,likely_benign	-	1	25741868,24033266	-	-	-	-
rs182709912	17:31336481-31336481	T	upstream_gene_variant	MODIFIER	NF1	ENSG00000196712	Transcript	ENST00000581790.5	nonsense_mediated_decay	-	-	-	-	-	-	-	-	-	rs182709912	1336	1	cds_start_NF	HGNC	HGNC:7765	-	2	-	-	-	-	likely_benign	-	1	25741868,24033266	-	-	-	-
rs182709912	17:31336481-31336481	G	upstream_gene_variant	MODIFIER	NF1	ENSG00000196712	Transcript	ENST00000582892.1	retained_intron	-	-	-	-	-	-	-	-	-	rs182709912	3799	1	-	HGNC	HGNC:7765	-	4	-	-	-	0.0004	benign,benign/likely_benign,likely_benign	-	1	25741868,24033266	-	-	-	-
rs182709912	17:31336481-31336481	T	upstream_gene_variant	MODIFIER	NF1	ENSG00000196712	Transcript	ENST00000582892.1	retained_intron	-	-	-	-	-	-	-	-	-	rs182709912	3799	1	-	HGNC	HGNC:7765	-	4	-	-	-	-	likely_benign	-	1	25741868,24033266	-	-	-	-
rs182709912	17:31336481-31336481	G	upstream_gene_variant	MODIFIER	NF1	ENSG00000196712	Transcript	ENST00000584328.1	retained_intron	-	-	-	-	-	-	-	-	-	rs182709912	1282	1	-	HGNC	HGNC:7765	-	2	-	-	-	0.0004	benign,benign/likely_benign,likely_benign	-	1	25741868,24033266	-	-	-	-
rs182709912	17:31336481-31336481	T	upstream_gene_variant	MODIFIER	NF1	ENSG00000196712	Transcript	ENST00000584328.1	retained_intron	-	-	-	-	-	-	-	-	-	rs182709912	1282	1	-	HGNC	HGNC:7765	-	2	-	-	-	-	likely_benign	-	1	25741868,24033266	-	-	-	-
rs774452124	17:63941958-63941958	T	missense_variant	MODERATE	SCN4A	ENSG00000007314	Transcript	ENST00000435607.3	protein_coding	24/24	-	-	-	4401	4324	1442	V/M	Gtg/Atg	rs774452124	-	-1	-	HGNC	HGNC:10591	NM_000334.4	1	P1	deleterious(0)	possibly_damaging(0.843)	-	uncertain_significance	-	1	-	-	-	-	-
rs2856966	18:907709-907709	G	non_coding_transcript_exon_variant	MODIFIER	ADCYAP1	ENSG00000141433	Transcript	ENST00000269200.5	retained_intron	1/3	-	-	-	159	-	-	-	-	rs2856966,CM092913	-	1	-	HGNC	HGNC:241	-	2	-	-	-	0.1440	-	-	0,1	17952073,21750581,20442750,19470168,20180986,23981011,17175032,20554694,18349695,20414143,19120039,23972788,24859420,19914336,20674198	-	-	-	-
rs2856966	18:907709-907709	G	missense_variant	MODERATE	ADCYAP1	ENSG00000141433	Transcript	ENST00000450565.8	protein_coding	3/5	-	-	-	352	161	54	D/G	gAt/gGt	rs2856966,CM092913	-	1	-	HGNC	HGNC:241	NM_001099733.2	1	P1	tolerated(0.27)	benign(0)	0.1440	-	-	0,1	17952073,21750581,20442750,19470168,20180986,23981011,17175032,20554694,18349695,20414143,19120039,23972788,24859420,19914336,20674198	-	-	-	-
rs2856966	18:907709-907709	G	upstream_gene_variant	MODIFIER	AP000894.2	ENSG00000265179	Transcript	ENST00000577358.1	lncRNA	-	-	-	-	-	-	-	-	-	rs2856966,CM092913	1960	-1	-	Clone_based_ensembl_gene	-	-	5	-	-	-	0.1440	-	-	0,1	17952073,21750581,20442750,19470168,20180986,23981011,17175032,20554694,18349695,20414143,19120039,23972788,24859420,19914336,20674198	-	-	-	-
rs2856966	18:907709-907709	G	missense_variant	MODERATE	ADCYAP1	ENSG00000141433	Transcript	ENST00000579794.1	protein_coding	2/4	-	-	-	439	161	54	D/G	gAt/gGt	rs2856966,CM092913	-	1	-	HGNC	HGNC:241	-	1	P1	tolerated(0.27)	benign(0)	0.1440	-	-	0,1	17952073,21750581,20442750,19470168,20180986,23981011,17175032,20554694,18349695,20414143,19120039,23972788,24859420,19914336,20674198	-	-	-	-
rs2856966	18:907709-907709	G	upstream_gene_variant	MODIFIER	AP000894.2	ENSG00000265179	Transcript	ENST00000580612.1	lncRNA	-	-	-	-	-	-	-	-	-	rs2856966,CM092913	2669	-1	-	Clone_based_ensembl_gene	-	-	3	-	-	-	0.1440	-	-	0,1	17952073,21750581,20442750,19470168,20180986,23981011,17175032,20554694,18349695,20414143,19120039,23972788,24859420,19914336,20674198	-	-	-	-
rs2856966	18:907709-907709	G	upstream_gene_variant	MODIFIER	ADCYAP1	ENSG00000141433	Transcript	ENST00000581602.1	retained_intron	-	-	-	-	-	-	-	-	-	rs2856966,CM092913	323	1	-	HGNC	HGNC:241	-	2	-	-	-	0.1440	-	-	0,1	17952073,21750581,20442750,19470168,20180986,23981011,17175032,20554694,18349695,20414143,19120039,23972788,24859420,19914336,20674198	-	-	-	-
rs2856966	18:907709-907709	G	upstream_gene_variant	MODIFIER	AP000894.2	ENSG00000265179	Transcript	ENST00000581719.2	lncRNA	-	-	-	-	-	-	-	-	-	rs2856966,CM092913	1042	-1	-	Clone_based_ensembl_gene	-	-	-	-	-	-	0.1440	-	-	0,1	17952073,21750581,20442750,19470168,20180986,23981011,17175032,20554694,18349695,20414143,19120039,23972788,24859420,19914336,20674198	-	-	-	-
rs2856966	18:907709-907709	G	upstream_gene_variant	MODIFIER	AP000894.3	ENSG00000265671	Transcript	ENST00000582554.1	lncRNA	-	-	-	-	-	-	-	-	-	rs2856966,CM092913	29	-1	-	Clone_based_ensembl_gene	-	-	5	-	-	-	0.1440	-	-	0,1	17952073,21750581,20442750,19470168,20180986,23981011,17175032,20554694,18349695,20414143,19120039,23972788,24859420,19914336,20674198	-	-	-	-
rs2856966	18:907709-907709	G	upstream_gene_variant	MODIFIER	AP000894.2	ENSG00000265179	Transcript	ENST00000582921.5	lncRNA	-	-	-	-	-	-	-	-	-	rs2856966,CM092913	3228	-1	-	Clone_based_ensembl_gene	-	-	3	-	-	-	0.1440	-	-	0,1	17952073,21750581,20442750,19470168,20180986,23981011,17175032,20554694,18349695,20414143,19120039,23972788,24859420,19914336,20674198	-	-	-	-
rs2856966	18:907709-907709	G	upstream_gene_variant	MODIFIER	AP000894.2	ENSG00000265179	Transcript	ENST00000667997.1	lncRNA	-	-	-	-	-	-	-	-	-	rs2856966,CM092913	2009	-1	-	Clone_based_ensembl_gene	-	-	-	-	-	-	0.1440	-	-	0,1	17952073,21750581,20442750,19470168,20180986,23981011,17175032,20554694,18349695,20414143,19120039,23972788,24859420,19914336,20674198	-	-	-	-
rs2856966	18:907709-907709	G	regulatory_region_variant	MODIFIER	-	-	RegulatoryFeature	ENSR00000567365	-	-	-	-	-	-	-	-	-	-	rs2856966,CM092913	-	-	-	-	-	-	-	-	-	-	0.1440	-	-	0,1	17952073,21750581,20442750,19470168,20180986,23981011,17175032,20554694,18349695,20414143,19120039,23972788,24859420,19914336,20674198	-	-	-	-
rs2075575	18:26866562-26866562	A	upstream_gene_variant	MODIFIER	AQP4	ENSG00000171885	Transcript	ENST00000383168.9	protein_coding	-	-	-	-	-	-	-	-	-	rs2075575	855	-1	-	HGNC	HGNC:637	NM_001650.7	1	P3	-	-	0.2608	-	-	-	23352976,20351659,24727946,27012886,31396257,30603227	-	-	-	-
rs2075575	18:26866562-26866562	A	upstream_gene_variant	MODIFIER	AQP4	ENSG00000171885	Transcript	ENST00000383170.3	nonsense_mediated_decay	-	-	-	-	-	-	-	-	-	rs2075575	791	-1	-	HGNC	HGNC:637	-	4	-	-	-	0.2608	-	-	-	23352976,20351659,24727946,27012886,31396257,30603227	-	-	-	-
rs2075575	18:26866562-26866562	A	upstream_gene_variant	MODIFIER	AQP4	ENSG00000171885	Transcript	ENST00000440832.7	protein_coding	-	-	-	-	-	-	-	-	-	rs2075575	3372	-1	-	HGNC	HGNC:637	-	5	A1	-	-	0.2608	-	-	-	23352976,20351659,24727946,27012886,31396257,30603227	-	-	-	-
rs2075575	18:26866562-26866562	A	intron_variant,non_coding_transcript_variant	MODIFIER	AQP4-AS1	ENSG00000260372	Transcript	ENST00000568797.3	lncRNA	-	1/7	-	-	-	-	-	-	-	rs2075575	-	1	-	HGNC	HGNC:26399	-	2	-	-	-	0.2608	-	-	-	23352976,20351659,24727946,27012886,31396257,30603227	-	-	-	-
rs2075575	18:26866562-26866562	A	intron_variant,non_coding_transcript_variant	MODIFIER	AQP4-AS1	ENSG00000260372	Transcript	ENST00000578701.5	lncRNA	-	1/3	-	-	-	-	-	-	-	rs2075575	-	1	-	HGNC	HGNC:26399	-	1	-	-	-	0.2608	-	-	-	23352976,20351659,24727946,27012886,31396257,30603227	-	-	-	-
rs2075575	18:26866562-26866562	A	upstream_gene_variant	MODIFIER	AQP4	ENSG00000171885	Transcript	ENST00000578776.1	protein_coding	-	-	-	-	-	-	-	-	-	rs2075575	855	-1	cds_end_NF	HGNC	HGNC:637	-	4	-	-	-	0.2608	-	-	-	23352976,20351659,24727946,27012886,31396257,30603227	-	-	-	-
rs2075575	18:26866562-26866562	A	intron_variant,non_coding_transcript_variant	MODIFIER	AQP4-AS1	ENSG00000260372	Transcript	ENST00000579964.6	lncRNA	-	1/4	-	-	-	-	-	-	-	rs2075575	-	1	-	HGNC	HGNC:26399	-	5	-	-	-	0.2608	-	-	-	23352976,20351659,24727946,27012886,31396257,30603227	-	-	-	-
rs2075575	18:26866562-26866562	A	upstream_gene_variant	MODIFIER	AQP4	ENSG00000171885	Transcript	ENST00000581374.5	protein_coding	-	-	-	-	-	-	-	-	-	rs2075575	3714	-1	-	HGNC	HGNC:637	-	1	A1	-	-	0.2608	-	-	-	23352976,20351659,24727946,27012886,31396257,30603227	-	-	-	-
rs2075575	18:26866562-26866562	A	intron_variant,non_coding_transcript_variant	MODIFIER	AQP4-AS1	ENSG00000260372	Transcript	ENST00000582605.5	lncRNA	-	3/5	-	-	-	-	-	-	-	rs2075575	-	1	-	HGNC	HGNC:26399	-	4	-	-	-	0.2608	-	-	-	23352976,20351659,24727946,27012886,31396257,30603227	-	-	-	-
rs2075575	18:26866562-26866562	A	upstream_gene_variant	MODIFIER	AQP4	ENSG00000171885	Transcript	ENST00000583022.5	processed_transcript	-	-	-	-	-	-	-	-	-	rs2075575	4386	-1	-	HGNC	HGNC:637	-	3	-	-	-	0.2608	-	-	-	23352976,20351659,24727946,27012886,31396257,30603227	-	-	-	-
rs2075575	18:26866562-26866562	A	upstream_gene_variant	MODIFIER	AQP4	ENSG00000171885	Transcript	ENST00000584088.1	retained_intron	-	-	-	-	-	-	-	-	-	rs2075575	4156	-1	-	HGNC	HGNC:637	-	3	-	-	-	0.2608	-	-	-	23352976,20351659,24727946,27012886,31396257,30603227	-	-	-	-
rs2075575	18:26866562-26866562	A	intron_variant,non_coding_transcript_variant	MODIFIER	AQP4-AS1	ENSG00000260372	Transcript	ENST00000627963.2	lncRNA	-	1/3	-	-	-	-	-	-	-	rs2075575	-	1	-	HGNC	HGNC:26399	-	5	-	-	-	0.2608	-	-	-	23352976,20351659,24727946,27012886,31396257,30603227	-	-	-	-
rs2075575	18:26866562-26866562	A	intron_variant,non_coding_transcript_variant	MODIFIER	AQP4-AS1	ENSG00000260372	Transcript	ENST00000628174.2	lncRNA	-	2/3	-	-	-	-	-	-	-	rs2075575	-	1	-	HGNC	HGNC:26399	-	5	-	-	-	0.2608	-	-	-	23352976,20351659,24727946,27012886,31396257,30603227	-	-	-	-
rs2075575	18:26866562-26866562	A	intron_variant,non_coding_transcript_variant	MODIFIER	AQP4-AS1	ENSG00000260372	Transcript	ENST00000628325.2	lncRNA	-	1/4	-	-	-	-	-	-	-	rs2075575	-	1	-	HGNC	HGNC:26399	-	5	-	-	-	0.2608	-	-	-	23352976,20351659,24727946,27012886,31396257,30603227	-	-	-	-
rs2075575	18:26866562-26866562	A	intron_variant,non_coding_transcript_variant	MODIFIER	AQP4-AS1	ENSG00000260372	Transcript	ENST00000656601.1	lncRNA	-	1/5	-	-	-	-	-	-	-	rs2075575	-	1	-	HGNC	HGNC:26399	-	-	-	-	-	0.2608	-	-	-	23352976,20351659,24727946,27012886,31396257,30603227	-	-	-	-
rs2075575	18:26866562-26866562	A	intron_variant,non_coding_transcript_variant	MODIFIER	AQP4-AS1	ENSG00000260372	Transcript	ENST00000658581.1	lncRNA	-	1/5	-	-	-	-	-	-	-	rs2075575	-	1	-	HGNC	HGNC:26399	-	-	-	-	-	0.2608	-	-	-	23352976,20351659,24727946,27012886,31396257,30603227	-	-	-	-
rs2075575	18:26866562-26866562	A	intron_variant,non_coding_transcript_variant	MODIFIER	AQP4-AS1	ENSG00000260372	Transcript	ENST00000664268.1	lncRNA	-	1/6	-	-	-	-	-	-	-	rs2075575	-	1	-	HGNC	HGNC:26399	-	-	-	-	-	0.2608	-	-	-	23352976,20351659,24727946,27012886,31396257,30603227	-	-	-	-
rs2075575	18:26866562-26866562	A	intron_variant,non_coding_transcript_variant	MODIFIER	AQP4-AS1	ENSG00000260372	Transcript	ENST00000664897.1	lncRNA	-	1/5	-	-	-	-	-	-	-	rs2075575	-	1	-	HGNC	HGNC:26399	-	-	-	-	-	0.2608	-	-	-	23352976,20351659,24727946,27012886,31396257,30603227	-	-	-	-
rs2075575	18:26866562-26866562	A	intron_variant,non_coding_transcript_variant	MODIFIER	AQP4-AS1	ENSG00000260372	Transcript	ENST00000668155.1	lncRNA	-	1/2	-	-	-	-	-	-	-	rs2075575	-	1	-	HGNC	HGNC:26399	-	-	-	-	-	0.2608	-	-	-	23352976,20351659,24727946,27012886,31396257,30603227	-	-	-	-
rs2075575	18:26866562-26866562	A	upstream_gene_variant	MODIFIER	AQP4-AS1	ENSG00000260372	Transcript	ENST00000669364.1	lncRNA	-	-	-	-	-	-	-	-	-	rs2075575	1392	1	-	HGNC	HGNC:26399	-	-	-	-	-	0.2608	-	-	-	23352976,20351659,24727946,27012886,31396257,30603227	-	-	-	-
rs2075575	18:26866562-26866562	A	intron_variant,non_coding_transcript_variant	MODIFIER	AQP4-AS1	ENSG00000260372	Transcript	ENST00000670815.1	lncRNA	-	1/5	-	-	-	-	-	-	-	rs2075575	-	1	-	HGNC	HGNC:26399	-	-	-	-	-	0.2608	-	-	-	23352976,20351659,24727946,27012886,31396257,30603227	-	-	-	-
rs2075575	18:26866562-26866562	A	upstream_gene_variant	MODIFIER	AQP4	ENSG00000171885	Transcript	ENST00000672188.1	protein_coding	-	-	-	-	-	-	-	-	-	rs2075575	810	-1	-	HGNC	HGNC:637	-	-	P3	-	-	0.2608	-	-	-	23352976,20351659,24727946,27012886,31396257,30603227	-	-	-	-
rs2075575	18:26866562-26866562	A	upstream_gene_variant	MODIFIER	AQP4	ENSG00000171885	Transcript	ENST00000672981.2	protein_coding	-	-	-	-	-	-	-	-	-	rs2075575	855	-1	-	HGNC	HGNC:637	-	-	-	-	-	0.2608	-	-	-	23352976,20351659,24727946,27012886,31396257,30603227	-	-	-	-
rs72878794	18:26866839-26866839	A	upstream_gene_variant	MODIFIER	AQP4	ENSG00000171885	Transcript	ENST00000383168.9	protein_coding	-	-	-	-	-	-	-	-	-	rs72878794	1132	-1	-	HGNC	HGNC:637	NM_001650.7	1	P3	-	-	-	-	-	-	28520217	-	-	-	-
rs72878794	18:26866839-26866839	T	upstream_gene_variant	MODIFIER	AQP4	ENSG00000171885	Transcript	ENST00000383168.9	protein_coding	-	-	-	-	-	-	-	-	-	rs72878794	1132	-1	-	HGNC	HGNC:637	NM_001650.7	1	P3	-	-	0.1224	-	-	-	28520217	-	-	-	-
rs72878794	18:26866839-26866839	A	upstream_gene_variant	MODIFIER	AQP4	ENSG00000171885	Transcript	ENST00000383170.3	nonsense_mediated_decay	-	-	-	-	-	-	-	-	-	rs72878794	1068	-1	-	HGNC	HGNC:637	-	4	-	-	-	-	-	-	-	28520217	-	-	-	-
rs72878794	18:26866839-26866839	T	upstream_gene_variant	MODIFIER	AQP4	ENSG00000171885	Transcript	ENST00000383170.3	nonsense_mediated_decay	-	-	-	-	-	-	-	-	-	rs72878794	1068	-1	-	HGNC	HGNC:637	-	4	-	-	-	0.1224	-	-	-	28520217	-	-	-	-
rs72878794	18:26866839-26866839	A	upstream_gene_variant	MODIFIER	AQP4	ENSG00000171885	Transcript	ENST00000440832.7	protein_coding	-	-	-	-	-	-	-	-	-	rs72878794	3649	-1	-	HGNC	HGNC:637	-	5	A1	-	-	-	-	-	-	28520217	-	-	-	-
rs72878794	18:26866839-26866839	T	upstream_gene_variant	MODIFIER	AQP4	ENSG00000171885	Transcript	ENST00000440832.7	protein_coding	-	-	-	-	-	-	-	-	-	rs72878794	3649	-1	-	HGNC	HGNC:637	-	5	A1	-	-	0.1224	-	-	-	28520217	-	-	-	-
rs72878794	18:26866839-26866839	A	intron_variant,non_coding_transcript_variant	MODIFIER	AQP4-AS1	ENSG00000260372	Transcript	ENST00000568797.3	lncRNA	-	1/7	-	-	-	-	-	-	-	rs72878794	-	1	-	HGNC	HGNC:26399	-	2	-	-	-	-	-	-	-	28520217	-	-	-	-
rs72878794	18:26866839-26866839	T	intron_variant,non_coding_transcript_variant	MODIFIER	AQP4-AS1	ENSG00000260372	Transcript	ENST00000568797.3	lncRNA	-	1/7	-	-	-	-	-	-	-	rs72878794	-	1	-	HGNC	HGNC:26399	-	2	-	-	-	0.1224	-	-	-	28520217	-	-	-	-
rs72878794	18:26866839-26866839	A	intron_variant,non_coding_transcript_variant	MODIFIER	AQP4-AS1	ENSG00000260372	Transcript	ENST00000578701.5	lncRNA	-	1/3	-	-	-	-	-	-	-	rs72878794	-	1	-	HGNC	HGNC:26399	-	1	-	-	-	-	-	-	-	28520217	-	-	-	-
rs72878794	18:26866839-26866839	T	intron_variant,non_coding_transcript_variant	MODIFIER	AQP4-AS1	ENSG00000260372	Transcript	ENST00000578701.5	lncRNA	-	1/3	-	-	-	-	-	-	-	rs72878794	-	1	-	HGNC	HGNC:26399	-	1	-	-	-	0.1224	-	-	-	28520217	-	-	-	-
rs72878794	18:26866839-26866839	A	upstream_gene_variant	MODIFIER	AQP4	ENSG00000171885	Transcript	ENST00000578776.1	protein_coding	-	-	-	-	-	-	-	-	-	rs72878794	1132	-1	cds_end_NF	HGNC	HGNC:637	-	4	-	-	-	-	-	-	-	28520217	-	-	-	-
rs72878794	18:26866839-26866839	T	upstream_gene_variant	MODIFIER	AQP4	ENSG00000171885	Transcript	ENST00000578776.1	protein_coding	-	-	-	-	-	-	-	-	-	rs72878794	1132	-1	cds_end_NF	HGNC	HGNC:637	-	4	-	-	-	0.1224	-	-	-	28520217	-	-	-	-
rs72878794	18:26866839-26866839	A	intron_variant,non_coding_transcript_variant	MODIFIER	AQP4-AS1	ENSG00000260372	Transcript	ENST00000579964.6	lncRNA	-	1/4	-	-	-	-	-	-	-	rs72878794	-	1	-	HGNC	HGNC:26399	-	5	-	-	-	-	-	-	-	28520217	-	-	-	-
rs72878794	18:26866839-26866839	T	intron_variant,non_coding_transcript_variant	MODIFIER	AQP4-AS1	ENSG00000260372	Transcript	ENST00000579964.6	lncRNA	-	1/4	-	-	-	-	-	-	-	rs72878794	-	1	-	HGNC	HGNC:26399	-	5	-	-	-	0.1224	-	-	-	28520217	-	-	-	-
rs72878794	18:26866839-26866839	A	upstream_gene_variant	MODIFIER	AQP4	ENSG00000171885	Transcript	ENST00000581374.5	protein_coding	-	-	-	-	-	-	-	-	-	rs72878794	3991	-1	-	HGNC	HGNC:637	-	1	A1	-	-	-	-	-	-	28520217	-	-	-	-
rs72878794	18:26866839-26866839	T	upstream_gene_variant	MODIFIER	AQP4	ENSG00000171885	Transcript	ENST00000581374.5	protein_coding	-	-	-	-	-	-	-	-	-	rs72878794	3991	-1	-	HGNC	HGNC:637	-	1	A1	-	-	0.1224	-	-	-	28520217	-	-	-	-
rs72878794	18:26866839-26866839	A	intron_variant,non_coding_transcript_variant	MODIFIER	AQP4-AS1	ENSG00000260372	Transcript	ENST00000582605.5	lncRNA	-	3/5	-	-	-	-	-	-	-	rs72878794	-	1	-	HGNC	HGNC:26399	-	4	-	-	-	-	-	-	-	28520217	-	-	-	-
rs72878794	18:26866839-26866839	T	intron_variant,non_coding_transcript_variant	MODIFIER	AQP4-AS1	ENSG00000260372	Transcript	ENST00000582605.5	lncRNA	-	3/5	-	-	-	-	-	-	-	rs72878794	-	1	-	HGNC	HGNC:26399	-	4	-	-	-	0.1224	-	-	-	28520217	-	-	-	-
rs72878794	18:26866839-26866839	A	upstream_gene_variant	MODIFIER	AQP4	ENSG00000171885	Transcript	ENST00000583022.5	processed_transcript	-	-	-	-	-	-	-	-	-	rs72878794	4663	-1	-	HGNC	HGNC:637	-	3	-	-	-	-	-	-	-	28520217	-	-	-	-
rs72878794	18:26866839-26866839	T	upstream_gene_variant	MODIFIER	AQP4	ENSG00000171885	Transcript	ENST00000583022.5	processed_transcript	-	-	-	-	-	-	-	-	-	rs72878794	4663	-1	-	HGNC	HGNC:637	-	3	-	-	-	0.1224	-	-	-	28520217	-	-	-	-
rs72878794	18:26866839-26866839	A	upstream_gene_variant	MODIFIER	AQP4	ENSG00000171885	Transcript	ENST00000584088.1	retained_intron	-	-	-	-	-	-	-	-	-	rs72878794	4433	-1	-	HGNC	HGNC:637	-	3	-	-	-	-	-	-	-	28520217	-	-	-	-
rs72878794	18:26866839-26866839	T	upstream_gene_variant	MODIFIER	AQP4	ENSG00000171885	Transcript	ENST00000584088.1	retained_intron	-	-	-	-	-	-	-	-	-	rs72878794	4433	-1	-	HGNC	HGNC:637	-	3	-	-	-	0.1224	-	-	-	28520217	-	-	-	-
rs72878794	18:26866839-26866839	A	intron_variant,non_coding_transcript_variant	MODIFIER	AQP4-AS1	ENSG00000260372	Transcript	ENST00000627963.2	lncRNA	-	1/3	-	-	-	-	-	-	-	rs72878794	-	1	-	HGNC	HGNC:26399	-	5	-	-	-	-	-	-	-	28520217	-	-	-	-
rs72878794	18:26866839-26866839	T	intron_variant,non_coding_transcript_variant	MODIFIER	AQP4-AS1	ENSG00000260372	Transcript	ENST00000627963.2	lncRNA	-	1/3	-	-	-	-	-	-	-	rs72878794	-	1	-	HGNC	HGNC:26399	-	5	-	-	-	0.1224	-	-	-	28520217	-	-	-	-
rs72878794	18:26866839-26866839	A	intron_variant,non_coding_transcript_variant	MODIFIER	AQP4-AS1	ENSG00000260372	Transcript	ENST00000628174.2	lncRNA	-	2/3	-	-	-	-	-	-	-	rs72878794	-	1	-	HGNC	HGNC:26399	-	5	-	-	-	-	-	-	-	28520217	-	-	-	-
rs72878794	18:26866839-26866839	T	intron_variant,non_coding_transcript_variant	MODIFIER	AQP4-AS1	ENSG00000260372	Transcript	ENST00000628174.2	lncRNA	-	2/3	-	-	-	-	-	-	-	rs72878794	-	1	-	HGNC	HGNC:26399	-	5	-	-	-	0.1224	-	-	-	28520217	-	-	-	-
rs72878794	18:26866839-26866839	A	intron_variant,non_coding_transcript_variant	MODIFIER	AQP4-AS1	ENSG00000260372	Transcript	ENST00000628325.2	lncRNA	-	1/4	-	-	-	-	-	-	-	rs72878794	-	1	-	HGNC	HGNC:26399	-	5	-	-	-	-	-	-	-	28520217	-	-	-	-
rs72878794	18:26866839-26866839	T	intron_variant,non_coding_transcript_variant	MODIFIER	AQP4-AS1	ENSG00000260372	Transcript	ENST00000628325.2	lncRNA	-	1/4	-	-	-	-	-	-	-	rs72878794	-	1	-	HGNC	HGNC:26399	-	5	-	-	-	0.1224	-	-	-	28520217	-	-	-	-
rs72878794	18:26866839-26866839	A	intron_variant,non_coding_transcript_variant	MODIFIER	AQP4-AS1	ENSG00000260372	Transcript	ENST00000656601.1	lncRNA	-	1/5	-	-	-	-	-	-	-	rs72878794	-	1	-	HGNC	HGNC:26399	-	-	-	-	-	-	-	-	-	28520217	-	-	-	-
rs72878794	18:26866839-26866839	T	intron_variant,non_coding_transcript_variant	MODIFIER	AQP4-AS1	ENSG00000260372	Transcript	ENST00000656601.1	lncRNA	-	1/5	-	-	-	-	-	-	-	rs72878794	-	1	-	HGNC	HGNC:26399	-	-	-	-	-	0.1224	-	-	-	28520217	-	-	-	-
rs72878794	18:26866839-26866839	A	intron_variant,non_coding_transcript_variant	MODIFIER	AQP4-AS1	ENSG00000260372	Transcript	ENST00000658581.1	lncRNA	-	1/5	-	-	-	-	-	-	-	rs72878794	-	1	-	HGNC	HGNC:26399	-	-	-	-	-	-	-	-	-	28520217	-	-	-	-
rs72878794	18:26866839-26866839	T	intron_variant,non_coding_transcript_variant	MODIFIER	AQP4-AS1	ENSG00000260372	Transcript	ENST00000658581.1	lncRNA	-	1/5	-	-	-	-	-	-	-	rs72878794	-	1	-	HGNC	HGNC:26399	-	-	-	-	-	0.1224	-	-	-	28520217	-	-	-	-
rs72878794	18:26866839-26866839	A	intron_variant,non_coding_transcript_variant	MODIFIER	AQP4-AS1	ENSG00000260372	Transcript	ENST00000664268.1	lncRNA	-	1/6	-	-	-	-	-	-	-	rs72878794	-	1	-	HGNC	HGNC:26399	-	-	-	-	-	-	-	-	-	28520217	-	-	-	-
rs72878794	18:26866839-26866839	T	intron_variant,non_coding_transcript_variant	MODIFIER	AQP4-AS1	ENSG00000260372	Transcript	ENST00000664268.1	lncRNA	-	1/6	-	-	-	-	-	-	-	rs72878794	-	1	-	HGNC	HGNC:26399	-	-	-	-	-	0.1224	-	-	-	28520217	-	-	-	-
rs72878794	18:26866839-26866839	A	intron_variant,non_coding_transcript_variant	MODIFIER	AQP4-AS1	ENSG00000260372	Transcript	ENST00000664897.1	lncRNA	-	1/5	-	-	-	-	-	-	-	rs72878794	-	1	-	HGNC	HGNC:26399	-	-	-	-	-	-	-	-	-	28520217	-	-	-	-
rs72878794	18:26866839-26866839	T	intron_variant,non_coding_transcript_variant	MODIFIER	AQP4-AS1	ENSG00000260372	Transcript	ENST00000664897.1	lncRNA	-	1/5	-	-	-	-	-	-	-	rs72878794	-	1	-	HGNC	HGNC:26399	-	-	-	-	-	0.1224	-	-	-	28520217	-	-	-	-
rs72878794	18:26866839-26866839	A	intron_variant,non_coding_transcript_variant	MODIFIER	AQP4-AS1	ENSG00000260372	Transcript	ENST00000668155.1	lncRNA	-	1/2	-	-	-	-	-	-	-	rs72878794	-	1	-	HGNC	HGNC:26399	-	-	-	-	-	-	-	-	-	28520217	-	-	-	-
rs72878794	18:26866839-26866839	T	intron_variant,non_coding_transcript_variant	MODIFIER	AQP4-AS1	ENSG00000260372	Transcript	ENST00000668155.1	lncRNA	-	1/2	-	-	-	-	-	-	-	rs72878794	-	1	-	HGNC	HGNC:26399	-	-	-	-	-	0.1224	-	-	-	28520217	-	-	-	-
rs72878794	18:26866839-26866839	A	upstream_gene_variant	MODIFIER	AQP4-AS1	ENSG00000260372	Transcript	ENST00000669364.1	lncRNA	-	-	-	-	-	-	-	-	-	rs72878794	1115	1	-	HGNC	HGNC:26399	-	-	-	-	-	-	-	-	-	28520217	-	-	-	-
rs72878794	18:26866839-26866839	T	upstream_gene_variant	MODIFIER	AQP4-AS1	ENSG00000260372	Transcript	ENST00000669364.1	lncRNA	-	-	-	-	-	-	-	-	-	rs72878794	1115	1	-	HGNC	HGNC:26399	-	-	-	-	-	0.1224	-	-	-	28520217	-	-	-	-
rs72878794	18:26866839-26866839	A	intron_variant,non_coding_transcript_variant	MODIFIER	AQP4-AS1	ENSG00000260372	Transcript	ENST00000670815.1	lncRNA	-	1/5	-	-	-	-	-	-	-	rs72878794	-	1	-	HGNC	HGNC:26399	-	-	-	-	-	-	-	-	-	28520217	-	-	-	-
rs72878794	18:26866839-26866839	T	intron_variant,non_coding_transcript_variant	MODIFIER	AQP4-AS1	ENSG00000260372	Transcript	ENST00000670815.1	lncRNA	-	1/5	-	-	-	-	-	-	-	rs72878794	-	1	-	HGNC	HGNC:26399	-	-	-	-	-	0.1224	-	-	-	28520217	-	-	-	-
rs72878794	18:26866839-26866839	A	upstream_gene_variant	MODIFIER	AQP4	ENSG00000171885	Transcript	ENST00000672188.1	protein_coding	-	-	-	-	-	-	-	-	-	rs72878794	1087	-1	-	HGNC	HGNC:637	-	-	P3	-	-	-	-	-	-	28520217	-	-	-	-
rs72878794	18:26866839-26866839	T	upstream_gene_variant	MODIFIER	AQP4	ENSG00000171885	Transcript	ENST00000672188.1	protein_coding	-	-	-	-	-	-	-	-	-	rs72878794	1087	-1	-	HGNC	HGNC:637	-	-	P3	-	-	0.1224	-	-	-	28520217	-	-	-	-
rs72878794	18:26866839-26866839	A	upstream_gene_variant	MODIFIER	AQP4	ENSG00000171885	Transcript	ENST00000672981.2	protein_coding	-	-	-	-	-	-	-	-	-	rs72878794	1132	-1	-	HGNC	HGNC:637	-	-	-	-	-	-	-	-	-	28520217	-	-	-	-
rs72878794	18:26866839-26866839	T	upstream_gene_variant	MODIFIER	AQP4	ENSG00000171885	Transcript	ENST00000672981.2	protein_coding	-	-	-	-	-	-	-	-	-	rs72878794	1132	-1	-	HGNC	HGNC:637	-	-	-	-	-	0.1224	-	-	-	28520217	-	-	-	-
rs80073511	18:31520798-31520798	C	splice_region_variant,intron_variant	LOW	DSG2	ENSG00000046604	Transcript	ENST00000261590.13	protein_coding	-	3/14	-	-	-	-	-	-	-	rs80073511	-	1	-	HGNC	HGNC:3049	NM_001943.5	1	P1	-	-	-	-	-	1	24033266,18414213	-	-	-	-
rs80073511	18:31520798-31520798	T	splice_region_variant,intron_variant	LOW	DSG2	ENSG00000046604	Transcript	ENST00000261590.13	protein_coding	-	3/14	-	-	-	-	-	-	-	rs80073511	-	1	-	HGNC	HGNC:3049	NM_001943.5	1	P1	-	-	0.0130	likely_benign,benign	-	1	24033266,18414213	-	-	-	-
rs80073511	18:31520798-31520798	C	splice_region_variant,intron_variant	LOW	DSG2	ENSG00000046604	Transcript	ENST00000585206.1	protein_coding	-	3/5	-	-	-	-	-	-	-	rs80073511	-	1	-	HGNC	HGNC:3049	-	2	-	-	-	-	-	-	1	24033266,18414213	-	-	-	-
rs80073511	18:31520798-31520798	T	splice_region_variant,intron_variant	LOW	DSG2	ENSG00000046604	Transcript	ENST00000585206.1	protein_coding	-	3/5	-	-	-	-	-	-	-	rs80073511	-	1	-	HGNC	HGNC:3049	-	2	-	-	-	0.0130	likely_benign,benign	-	1	24033266,18414213	-	-	-	-
rs145425478	18:34875333-34875333	G	missense_variant	MODERATE	DTNA	ENSG00000134769	Transcript	ENST00000269192.11	protein_coding	11/16	-	-	-	1229	884	295	P/R	cCg/cGg	rs145425478	-	1	-	HGNC	HGNC:3057	-	2	-	deleterious(0.03)	probably_damaging(0.997)	-	-	-	1	23861362	-	-	-	-
rs145425478	18:34875333-34875333	T	missense_variant	MODERATE	DTNA	ENSG00000134769	Transcript	ENST00000269192.11	protein_coding	11/16	-	-	-	1229	884	295	P/L	cCg/cTg	rs145425478	-	1	-	HGNC	HGNC:3057	-	2	-	deleterious(0)	probably_damaging(0.996)	-	likely_benign,uncertain_significance	-	1	23861362	-	-	-	-
rs145425478	18:34875333-34875333	G	missense_variant	MODERATE	DTNA	ENSG00000134769	Transcript	ENST00000283365.13	protein_coding	17/22	-	-	-	1937	1586	529	P/R	cCg/cGg	rs145425478	-	1	-	HGNC	HGNC:3057	-	5	-	deleterious(0)	probably_damaging(0.99)	-	-	-	1	23861362	-	-	-	-
rs145425478	18:34875333-34875333	T	missense_variant	MODERATE	DTNA	ENSG00000134769	Transcript	ENST00000283365.13	protein_coding	17/22	-	-	-	1937	1586	529	P/L	cCg/cTg	rs145425478	-	1	-	HGNC	HGNC:3057	-	5	-	deleterious(0)	probably_damaging(0.981)	-	likely_benign,uncertain_significance	-	1	23861362	-	-	-	-
rs145425478	18:34875333-34875333	G	missense_variant	MODERATE	DTNA	ENSG00000134769	Transcript	ENST00000399113.7	protein_coding	17/21	-	-	-	1757	1757	586	P/R	cCg/cGg	rs145425478	-	1	-	HGNC	HGNC:3057	-	5	A1	deleterious(0)	probably_damaging(0.999)	-	-	-	1	23861362	-	-	-	-
rs145425478	18:34875333-34875333	T	missense_variant	MODERATE	DTNA	ENSG00000134769	Transcript	ENST00000399113.7	protein_coding	17/21	-	-	-	1757	1757	586	P/L	cCg/cTg	rs145425478	-	1	-	HGNC	HGNC:3057	-	5	A1	deleterious(0)	probably_damaging(0.999)	-	likely_benign,uncertain_significance	-	1	23861362	-	-	-	-
rs145425478	18:34875333-34875333	G	missense_variant	MODERATE	DTNA	ENSG00000134769	Transcript	ENST00000399121.9	protein_coding	17/22	-	-	-	1905	1598	533	P/R	cCg/cGg	rs145425478	-	1	-	HGNC	HGNC:3057	-	1	-	deleterious(0)	benign(0.178)	-	-	-	1	23861362	-	-	-	-
rs145425478	18:34875333-34875333	T	missense_variant	MODERATE	DTNA	ENSG00000134769	Transcript	ENST00000399121.9	protein_coding	17/22	-	-	-	1905	1598	533	P/L	cCg/cTg	rs145425478	-	1	-	HGNC	HGNC:3057	-	1	-	deleterious(0)	possibly_damaging(0.702)	-	likely_benign,uncertain_significance	-	1	23861362	-	-	-	-
rs145425478	18:34875333-34875333	G	missense_variant	MODERATE	DTNA	ENSG00000134769	Transcript	ENST00000444659.5	protein_coding	17/22	-	-	-	1758	1757	586	P/R	cCg/cGg	rs145425478	-	1	-	HGNC	HGNC:3057	-	5	A1	deleterious(0)	probably_damaging(0.999)	-	-	-	1	23861362	-	-	-	-
rs145425478	18:34875333-34875333	T	missense_variant	MODERATE	DTNA	ENSG00000134769	Transcript	ENST00000444659.5	protein_coding	17/22	-	-	-	1758	1757	586	P/L	cCg/cTg	rs145425478	-	1	-	HGNC	HGNC:3057	-	5	A1	deleterious(0)	probably_damaging(0.999)	-	likely_benign,uncertain_significance	-	1	23861362	-	-	-	-
rs145425478	18:34875333-34875333	G	missense_variant	MODERATE	DTNA	ENSG00000134769	Transcript	ENST00000556414.7	protein_coding	9/14	-	-	-	1047	713	238	P/R	cCg/cGg	rs145425478	-	1	-	HGNC	HGNC:3057	-	2	-	deleterious(0.01)	probably_damaging(0.997)	-	-	-	1	23861362	-	-	-	-
rs145425478	18:34875333-34875333	T	missense_variant	MODERATE	DTNA	ENSG00000134769	Transcript	ENST00000556414.7	protein_coding	9/14	-	-	-	1047	713	238	P/L	cCg/cTg	rs145425478	-	1	-	HGNC	HGNC:3057	-	2	-	deleterious(0)	probably_damaging(0.989)	-	likely_benign,uncertain_significance	-	1	23861362	-	-	-	-
rs145425478	18:34875333-34875333	G	missense_variant	MODERATE	DTNA	ENSG00000134769	Transcript	ENST00000590831.2	protein_coding	1/6	-	-	-	97	35	12	P/R	cCg/cGg	rs145425478	-	1	-	HGNC	HGNC:3057	-	2	-	deleterious_low_confidence(0)	probably_damaging(0.999)	-	-	-	1	23861362	-	-	-	-
rs145425478	18:34875333-34875333	T	missense_variant	MODERATE	DTNA	ENSG00000134769	Transcript	ENST00000590831.2	protein_coding	1/6	-	-	-	97	35	12	P/L	cCg/cTg	rs145425478	-	1	-	HGNC	HGNC:3057	-	2	-	deleterious_low_confidence(0.02)	probably_damaging(0.999)	-	likely_benign,uncertain_significance	-	1	23861362	-	-	-	-
rs145425478	18:34875333-34875333	G	missense_variant	MODERATE	DTNA	ENSG00000134769	Transcript	ENST00000591182.5	protein_coding	9/14	-	-	-	1036	701	234	P/R	cCg/cGg	rs145425478	-	1	-	HGNC	HGNC:3057	-	1	-	deleterious(0.01)	probably_damaging(0.999)	-	-	-	1	23861362	-	-	-	-
rs145425478	18:34875333-34875333	T	missense_variant	MODERATE	DTNA	ENSG00000134769	Transcript	ENST00000591182.5	protein_coding	9/14	-	-	-	1036	701	234	P/L	cCg/cTg	rs145425478	-	1	-	HGNC	HGNC:3057	-	1	-	deleterious(0)	probably_damaging(0.998)	-	likely_benign,uncertain_significance	-	1	23861362	-	-	-	-
rs145425478	18:34875333-34875333	G	missense_variant	MODERATE	DTNA	ENSG00000134769	Transcript	ENST00000595022.5	protein_coding	16/21	-	-	-	1877	1577	526	P/R	cCg/cGg	rs145425478	-	1	-	HGNC	HGNC:3057	-	1	-	deleterious(0)	probably_damaging(0.985)	-	-	-	1	23861362	-	-	-	-
rs145425478	18:34875333-34875333	T	missense_variant	MODERATE	DTNA	ENSG00000134769	Transcript	ENST00000595022.5	protein_coding	16/21	-	-	-	1877	1577	526	P/L	cCg/cTg	rs145425478	-	1	-	HGNC	HGNC:3057	-	1	-	deleterious(0)	probably_damaging(0.982)	-	likely_benign,uncertain_significance	-	1	23861362	-	-	-	-
rs145425478	18:34875333-34875333	G	missense_variant	MODERATE	DTNA	ENSG00000134769	Transcript	ENST00000598142.5	protein_coding	16/21	-	-	-	1643	1586	529	P/R	cCg/cGg	rs145425478	-	1	-	HGNC	HGNC:3057	-	1	-	deleterious(0)	probably_damaging(0.99)	-	-	-	1	23861362	-	-	-	-
rs145425478	18:34875333-34875333	T	missense_variant	MODERATE	DTNA	ENSG00000134769	Transcript	ENST00000598142.5	protein_coding	16/21	-	-	-	1643	1586	529	P/L	cCg/cTg	rs145425478	-	1	-	HGNC	HGNC:3057	-	1	-	deleterious(0)	probably_damaging(0.981)	-	likely_benign,uncertain_significance	-	1	23861362	-	-	-	-
rs145425478	18:34875333-34875333	G	missense_variant	MODERATE	DTNA	ENSG00000134769	Transcript	ENST00000598334.5	protein_coding	16/20	-	-	-	1903	1577	526	P/R	cCg/cGg	rs145425478	-	1	-	HGNC	HGNC:3057	-	1	A1	deleterious(0)	probably_damaging(1)	-	-	-	1	23861362	-	-	-	-
rs145425478	18:34875333-34875333	T	missense_variant	MODERATE	DTNA	ENSG00000134769	Transcript	ENST00000598334.5	protein_coding	16/20	-	-	-	1903	1577	526	P/L	cCg/cTg	rs145425478	-	1	-	HGNC	HGNC:3057	-	1	A1	deleterious(0)	probably_damaging(0.999)	-	likely_benign,uncertain_significance	-	1	23861362	-	-	-	-
rs145425478	18:34875333-34875333	G	missense_variant	MODERATE	DTNA	ENSG00000134769	Transcript	ENST00000601125.5	protein_coding	8/13	-	-	-	1070	623	208	P/R	cCg/cGg	rs145425478	-	1	-	HGNC	HGNC:3057	-	2	-	deleterious(0.03)	probably_damaging(0.998)	-	-	-	1	23861362	-	-	-	-
rs145425478	18:34875333-34875333	T	missense_variant	MODERATE	DTNA	ENSG00000134769	Transcript	ENST00000601125.5	protein_coding	8/13	-	-	-	1070	623	208	P/L	cCg/cTg	rs145425478	-	1	-	HGNC	HGNC:3057	-	2	-	deleterious(0)	probably_damaging(0.994)	-	likely_benign,uncertain_significance	-	1	23861362	-	-	-	-
rs145425478	18:34875333-34875333	G	regulatory_region_variant	MODIFIER	-	-	RegulatoryFeature	ENSR00000572779	-	-	-	-	-	-	-	-	-	-	rs145425478	-	-	-	-	-	-	-	-	-	-	-	-	-	1	23861362	-	-	-	-
rs145425478	18:34875333-34875333	T	regulatory_region_variant	MODIFIER	-	-	RegulatoryFeature	ENSR00000572779	-	-	-	-	-	-	-	-	-	-	rs145425478	-	-	-	-	-	-	-	-	-	-	-	likely_benign,uncertain_significance	-	1	23861362	-	-	-	-
rs66876876	19:35033932-35033932	A	intron_variant	MODIFIER	SCN1B	ENSG00000105711	Transcript	ENST00000262631.11	protein_coding	-	3/5	-	-	-	-	-	-	-	rs66876876,CM1110943	-	1	-	HGNC	HGNC:10586	NM_001037.5	1	P1	-	-	0.0004	benign/likely_benign,conflicting_interpretations_of_pathogenicity,uncertain_significance	-	1,1	25741868,24033266,23861362	-	-	-	-
rs66876876	19:35033932-35033932	A	missense_variant	MODERATE	SCN1B	ENSG00000105711	Transcript	ENST00000415950.4	protein_coding	3/3	-	-	-	749	641	214	R/Q	cGg/cAg	rs66876876,CM1110943	-	1	-	HGNC	HGNC:10586	-	1	-	tolerated_low_confidence(0.21)	benign(0.001)	0.0004	benign/likely_benign,conflicting_interpretations_of_pathogenicity,uncertain_significance	-	1,1	25741868,24033266,23861362	-	-	-	-
rs66876876	19:35033932-35033932	A	intron_variant	MODIFIER	SCN1B	ENSG00000105711	Transcript	ENST00000595652.5	protein_coding	-	3/5	-	-	-	-	-	-	-	rs66876876,CM1110943	-	1	-	HGNC	HGNC:10586	-	2	-	-	-	0.0004	benign/likely_benign,conflicting_interpretations_of_pathogenicity,uncertain_significance	-	1,1	25741868,24033266,23861362	-	-	-	-
rs66876876	19:35033932-35033932	A	intron_variant	MODIFIER	SCN1B	ENSG00000105711	Transcript	ENST00000596348.2	protein_coding	-	3/5	-	-	-	-	-	-	-	rs66876876,CM1110943	-	1	-	HGNC	HGNC:10586	-	5	-	-	-	0.0004	benign/likely_benign,conflicting_interpretations_of_pathogenicity,uncertain_significance	-	1,1	25741868,24033266,23861362	-	-	-	-
rs66876876	19:35033932-35033932	A	upstream_gene_variant	MODIFIER	SCN1B	ENSG00000105711	Transcript	ENST00000602150.2	retained_intron	-	-	-	-	-	-	-	-	-	rs66876876,CM1110943	2967	1	-	HGNC	HGNC:10586	-	2	-	-	-	0.0004	benign/likely_benign,conflicting_interpretations_of_pathogenicity,uncertain_significance	-	1,1	25741868,24033266,23861362	-	-	-	-
rs66876876	19:35033932-35033932	A	intron_variant	MODIFIER	SCN1B	ENSG00000105711	Transcript	ENST00000638536.1	protein_coding	-	3/4	-	-	-	-	-	-	-	rs66876876,CM1110943	-	1	-	HGNC	HGNC:10586	-	1	P1	-	-	0.0004	benign/likely_benign,conflicting_interpretations_of_pathogenicity,uncertain_significance	-	1,1	25741868,24033266,23861362	-	-	-	-
rs66876876	19:35033932-35033932	A	upstream_gene_variant	MODIFIER	SCN1B	ENSG00000105711	Transcript	ENST00000639260.1	retained_intron	-	-	-	-	-	-	-	-	-	rs66876876,CM1110943	3924	1	-	HGNC	HGNC:10586	-	3	-	-	-	0.0004	benign/likely_benign,conflicting_interpretations_of_pathogenicity,uncertain_significance	-	1,1	25741868,24033266,23861362	-	-	-	-
rs66876876	19:35033932-35033932	A	missense_variant	MODERATE	SCN1B	ENSG00000105711	Transcript	ENST00000640135.1	protein_coding	3/3	-	-	-	1081	542	181	R/Q	cGg/cAg	rs66876876,CM1110943	-	1	-	HGNC	HGNC:10586	-	5	-	tolerated_low_confidence(0.2)	benign(0.001)	0.0004	benign/likely_benign,conflicting_interpretations_of_pathogenicity,uncertain_significance	-	1,1	25741868,24033266,23861362	-	-	-	-
rs66876876	19:35033932-35033932	A	regulatory_region_variant	MODIFIER	-	-	RegulatoryFeature	ENSR00000588896	-	-	-	-	-	-	-	-	-	-	rs66876876,CM1110943	-	-	-	-	-	-	-	-	-	-	0.0004	benign/likely_benign,conflicting_interpretations_of_pathogenicity,uncertain_significance	-	1,1	25741868,24033266,23861362	-	-	-	-
rs151205002	19:49171416-49171416	G	missense_variant,splice_region_variant	MODERATE	TRPM4	ENSG00000130529	Transcript	ENST00000252826.10	protein_coding	7/25	-	-	-	931	856	286	T/A	Acg/Gcg	rs151205002	-	1	-	HGNC	HGNC:17993	NM_017636.4	1	P1	deleterious(0.03)	benign(0.01)	0.0002	-	-	-	-	-	-	-	-
rs151205002	19:49171416-49171416	G	missense_variant,splice_region_variant	MODERATE	TRPM4	ENSG00000130529	Transcript	ENST00000427978.6	protein_coding	7/24	-	-	-	908	856	286	T/A	Acg/Gcg	rs151205002	-	1	-	HGNC	HGNC:17993	-	1	-	deleterious(0.02)	benign(0.006)	0.0002	-	-	-	-	-	-	-	-
rs151205002	19:49171416-49171416	G	downstream_gene_variant	MODIFIER	TRPM4	ENSG00000130529	Transcript	ENST00000594568.1	retained_intron	-	-	-	-	-	-	-	-	-	rs151205002	3079	1	-	HGNC	HGNC:17993	-	4	-	-	-	0.0002	-	-	-	-	-	-	-	-
rs151205002	19:49171416-49171416	G	splice_region_variant,3_prime_UTR_variant,NMD_transcript_variant	LOW	TRPM4	ENSG00000130529	Transcript	ENST00000595519.5	nonsense_mediated_decay	5/23	-	-	-	575	-	-	-	-	rs151205002	-	1	-	HGNC	HGNC:17993	-	1	-	-	-	0.0002	-	-	-	-	-	-	-	-
rs151205002	19:49171416-49171416	G	splice_region_variant,non_coding_transcript_exon_variant	LOW	TRPM4	ENSG00000130529	Transcript	ENST00000596338.5	retained_intron	7/23	-	-	-	891	-	-	-	-	rs151205002	-	1	-	HGNC	HGNC:17993	-	2	-	-	-	0.0002	-	-	-	-	-	-	-	-
rs151205002	19:49171416-49171416	G	splice_region_variant,3_prime_UTR_variant,NMD_transcript_variant	LOW	TRPM4	ENSG00000130529	Transcript	ENST00000598502.5	nonsense_mediated_decay	6/24	-	-	-	710	-	-	-	-	rs151205002	-	1	-	HGNC	HGNC:17993	-	1	-	-	-	0.0002	-	-	-	-	-	-	-	-
rs151205002	19:49171416-49171416	G	downstream_gene_variant	MODIFIER	TRPM4	ENSG00000130529	Transcript	ENST00000598691.5	protein_coding	-	-	-	-	-	-	-	-	-	rs151205002	43	1	cds_end_NF	HGNC	HGNC:17993	-	5	-	-	-	0.0002	-	-	-	-	-	-	-	-
rs151205002	19:49171416-49171416	G	splice_region_variant,3_prime_UTR_variant,NMD_transcript_variant	LOW	TRPM4	ENSG00000130529	Transcript	ENST00000598697.5	nonsense_mediated_decay	4/20	-	-	-	437	-	-	-	-	rs151205002	-	1	-	HGNC	HGNC:17993	-	2	-	-	-	0.0002	-	-	-	-	-	-	-	-
rs151205002	19:49171416-49171416	G	splice_region_variant,non_coding_transcript_exon_variant	LOW	TRPM4	ENSG00000130529	Transcript	ENST00000601347.1	processed_transcript	2/5	-	-	-	170	-	-	-	-	rs151205002	-	1	-	HGNC	HGNC:17993	-	4	-	-	-	0.0002	-	-	-	-	-	-	-	-
rs201994425	19:49183159-49183159	T	missense_variant	MODERATE	TRPM4	ENSG00000130529	Transcript	ENST00000252826.10	protein_coding	12/25	-	-	-	1765	1690	564	L/F	Ctt/Ttt	rs201994425	-	1	-	HGNC	HGNC:17993	NM_017636.4	1	P1	deleterious(0.01)	possibly_damaging(0.549)	0.0002	uncertain_significance	-	1	-	-	-	-	-
rs201994425	19:49183159-49183159	T	missense_variant	MODERATE	TRPM4	ENSG00000130529	Transcript	ENST00000427978.6	protein_coding	12/24	-	-	-	1742	1690	564	L/F	Ctt/Ttt	rs201994425	-	1	-	HGNC	HGNC:17993	-	1	-	deleterious(0.01)	benign(0.398)	0.0002	uncertain_significance	-	1	-	-	-	-	-
rs201994425	19:49183159-49183159	T	non_coding_transcript_exon_variant	MODIFIER	TRPM4	ENSG00000130529	Transcript	ENST00000595071.5	retained_intron	2/14	-	-	-	479	-	-	-	-	rs201994425	-	1	-	HGNC	HGNC:17993	-	2	-	-	-	0.0002	uncertain_significance	-	1	-	-	-	-	-
rs201994425	19:49183159-49183159	T	3_prime_UTR_variant,NMD_transcript_variant	MODIFIER	TRPM4	ENSG00000130529	Transcript	ENST00000595519.5	nonsense_mediated_decay	10/23	-	-	-	1409	-	-	-	-	rs201994425	-	1	-	HGNC	HGNC:17993	-	1	-	-	-	0.0002	uncertain_significance	-	1	-	-	-	-	-
rs201994425	19:49183159-49183159	T	non_coding_transcript_exon_variant	MODIFIER	TRPM4	ENSG00000130529	Transcript	ENST00000596338.5	retained_intron	11/23	-	-	-	1612	-	-	-	-	rs201994425	-	1	-	HGNC	HGNC:17993	-	2	-	-	-	0.0002	uncertain_significance	-	1	-	-	-	-	-
rs201994425	19:49183159-49183159	T	3_prime_UTR_variant,NMD_transcript_variant	MODIFIER	TRPM4	ENSG00000130529	Transcript	ENST00000598502.5	nonsense_mediated_decay	11/24	-	-	-	1489	-	-	-	-	rs201994425	-	1	-	HGNC	HGNC:17993	-	1	-	-	-	0.0002	uncertain_significance	-	1	-	-	-	-	-
rs201994425	19:49183159-49183159	T	3_prime_UTR_variant,NMD_transcript_variant	MODIFIER	TRPM4	ENSG00000130529	Transcript	ENST00000598697.5	nonsense_mediated_decay	7/20	-	-	-	1058	-	-	-	-	rs201994425	-	1	-	HGNC	HGNC:17993	-	2	-	-	-	0.0002	uncertain_significance	-	1	-	-	-	-	-
rs201994425	19:49183159-49183159	T	downstream_gene_variant	MODIFIER	TRPM4	ENSG00000130529	Transcript	ENST00000601347.1	processed_transcript	-	-	-	-	-	-	-	-	-	rs201994425	404	1	-	HGNC	HGNC:17993	-	4	-	-	-	0.0002	uncertain_significance	-	1	-	-	-	-	-
rs727504242	19:55154082-55154082	A	upstream_gene_variant	MODIFIER	TNNT1	ENSG00000105048	Transcript	ENST00000291901.12	protein_coding	-	-	-	-	-	-	-	-	-	rs727504242,CM032677	4876	-1	-	HGNC	HGNC:11948	-	1	A2	-	-	-	pathogenic,likely_pathogenic,uncertain_significance	-	1,1	12860912,15519027,22675533,12974739,15607392,21533915,22361390	-	-	-	-
rs727504242	19:55154082-55154082	A	missense_variant	MODERATE	TNNI3	ENSG00000129991	Transcript	ENST00000344887.10	protein_coding	7/8	-	-	-	640	497	166	S/F	tCc/tTc	rs727504242,CM032677	-	-1	-	HGNC	HGNC:11947	NM_000363.5	1	P1	deleterious(0)	possibly_damaging(0.544)	-	pathogenic,likely_pathogenic,uncertain_significance	-	1,1	12860912,15519027,22675533,12974739,15607392,21533915,22361390	-	-	-	-
rs727504242	19:55154082-55154082	A	upstream_gene_variant	MODIFIER	TNNT1	ENSG00000105048	Transcript	ENST00000356783.9	protein_coding	-	-	-	-	-	-	-	-	-	rs727504242,CM032677	4876	-1	-	HGNC	HGNC:11948	-	1	A2	-	-	-	pathogenic,likely_pathogenic,uncertain_significance	-	1,1	12860912,15519027,22675533,12974739,15607392,21533915,22361390	-	-	-	-
rs727504242	19:55154082-55154082	A	downstream_gene_variant	MODIFIER	DNAAF3	ENSG00000167646	Transcript	ENST00000391720.8	protein_coding	-	-	-	-	-	-	-	-	-	rs727504242,CM032677	4581	-1	-	HGNC	HGNC:30492	-	2	P3	-	-	-	pathogenic,likely_pathogenic,uncertain_significance	-	1,1	12860912,15519027,22675533,12974739,15607392,21533915,22361390	-	-	-	-
rs727504242	19:55154082-55154082	A	downstream_gene_variant	MODIFIER	DNAAF3	ENSG00000167646	Transcript	ENST00000455045.5	protein_coding	-	-	-	-	-	-	-	-	-	rs727504242,CM032677	4579	-1	-	HGNC	HGNC:30492	-	1	A2	-	-	-	pathogenic,likely_pathogenic,uncertain_significance	-	1,1	12860912,15519027,22675533,12974739,15607392,21533915,22361390	-	-	-	-
rs727504242	19:55154082-55154082	A	downstream_gene_variant	MODIFIER	DNAAF3	ENSG00000167646	Transcript	ENST00000524407.7	protein_coding	-	-	-	-	-	-	-	-	-	rs727504242,CM032677	4583	-1	-	HGNC	HGNC:30492	NM_001256715.2	1	A2	-	-	-	pathogenic,likely_pathogenic,uncertain_significance	-	1,1	12860912,15519027,22675533,12974739,15607392,21533915,22361390	-	-	-	-
rs727504242	19:55154082-55154082	A	downstream_gene_variant	MODIFIER	DNAAF3	ENSG00000167646	Transcript	ENST00000527223.6	protein_coding	-	-	-	-	-	-	-	-	-	rs727504242,CM032677	4581	-1	-	HGNC	HGNC:30492	-	2	A2	-	-	-	pathogenic,likely_pathogenic,uncertain_significance	-	1,1	12860912,15519027,22675533,12974739,15607392,21533915,22361390	-	-	-	-
rs727504242	19:55154082-55154082	A	downstream_gene_variant	MODIFIER	DNAAF3	ENSG00000167646	Transcript	ENST00000528412.5	nonsense_mediated_decay	-	-	-	-	-	-	-	-	-	rs727504242,CM032677	4581	-1	-	HGNC	HGNC:30492	-	1	-	-	-	-	pathogenic,likely_pathogenic,uncertain_significance	-	1,1	12860912,15519027,22675533,12974739,15607392,21533915,22361390	-	-	-	-
rs727504242	19:55154082-55154082	A	downstream_gene_variant	MODIFIER	DNAAF3	ENSG00000167646	Transcript	ENST00000533527.6	retained_intron	-	-	-	-	-	-	-	-	-	rs727504242,CM032677	4581	-1	-	HGNC	HGNC:30492	-	2	-	-	-	-	pathogenic,likely_pathogenic,uncertain_significance	-	1,1	12860912,15519027,22675533,12974739,15607392,21533915,22361390	-	-	-	-
rs727504242	19:55154082-55154082	A	upstream_gene_variant	MODIFIER	TNNT1	ENSG00000105048	Transcript	ENST00000536926.5	protein_coding	-	-	-	-	-	-	-	-	-	rs727504242,CM032677	4876	-1	-	HGNC	HGNC:11948	-	5	A2	-	-	-	pathogenic,likely_pathogenic,uncertain_significance	-	1,1	12860912,15519027,22675533,12974739,15607392,21533915,22361390	-	-	-	-
rs727504242	19:55154082-55154082	A	non_coding_transcript_exon_variant	MODIFIER	TNNI3	ENSG00000129991	Transcript	ENST00000585806.5	retained_intron	3/4	-	-	-	496	-	-	-	-	rs727504242,CM032677	-	-1	-	HGNC	HGNC:11947	-	2	-	-	-	-	pathogenic,likely_pathogenic,uncertain_significance	-	1,1	12860912,15519027,22675533,12974739,15607392,21533915,22361390	-	-	-	-
rs727504242	19:55154082-55154082	A	upstream_gene_variant	MODIFIER	TNNT1	ENSG00000105048	Transcript	ENST00000586282.1	retained_intron	-	-	-	-	-	-	-	-	-	rs727504242,CM032677	4876	-1	-	HGNC	HGNC:11948	-	5	-	-	-	-	pathogenic,likely_pathogenic,uncertain_significance	-	1,1	12860912,15519027,22675533,12974739,15607392,21533915,22361390	-	-	-	-
rs727504242	19:55154082-55154082	A	downstream_gene_variant	MODIFIER	TNNI3	ENSG00000129991	Transcript	ENST00000586446.1	retained_intron	-	-	-	-	-	-	-	-	-	rs727504242,CM032677	2647	-1	-	HGNC	HGNC:11947	-	5	-	-	-	-	pathogenic,likely_pathogenic,uncertain_significance	-	1,1	12860912,15519027,22675533,12974739,15607392,21533915,22361390	-	-	-	-
rs727504242	19:55154082-55154082	A	downstream_gene_variant	MODIFIER	TNNI3	ENSG00000129991	Transcript	ENST00000586669.5	processed_transcript	-	-	-	-	-	-	-	-	-	rs727504242,CM032677	28	-1	-	HGNC	HGNC:11947	-	5	-	-	-	-	pathogenic,likely_pathogenic,uncertain_significance	-	1,1	12860912,15519027,22675533,12974739,15607392,21533915,22361390	-	-	-	-
rs727504242	19:55154082-55154082	A	downstream_gene_variant	MODIFIER	TNNI3	ENSG00000129991	Transcript	ENST00000586858.1	protein_coding	-	-	-	-	-	-	-	-	-	rs727504242,CM032677	2193	-1	cds_end_NF	HGNC	HGNC:11947	-	3	-	-	-	-	pathogenic,likely_pathogenic,uncertain_significance	-	1,1	12860912,15519027,22675533,12974739,15607392,21533915,22361390	-	-	-	-
rs727504242	19:55154082-55154082	A	downstream_gene_variant	MODIFIER	TNNI3	ENSG00000129991	Transcript	ENST00000587176.5	retained_intron	-	-	-	-	-	-	-	-	-	rs727504242,CM032677	223	-1	-	HGNC	HGNC:11947	-	2	-	-	-	-	pathogenic,likely_pathogenic,uncertain_significance	-	1,1	12860912,15519027,22675533,12974739,15607392,21533915,22361390	-	-	-	-
rs727504242	19:55154082-55154082	A	upstream_gene_variant	MODIFIER	TNNT1	ENSG00000105048	Transcript	ENST00000587758.5	protein_coding	-	-	-	-	-	-	-	-	-	rs727504242,CM032677	4889	-1	-	HGNC	HGNC:11948	-	1	A2	-	-	-	pathogenic,likely_pathogenic,uncertain_significance	-	1,1	12860912,15519027,22675533,12974739,15607392,21533915,22361390	-	-	-	-
rs727504242	19:55154082-55154082	A	downstream_gene_variant	MODIFIER	DNAAF3	ENSG00000167646	Transcript	ENST00000587789.2	processed_transcript	-	-	-	-	-	-	-	-	-	rs727504242,CM032677	4671	-1	-	HGNC	HGNC:30492	-	5	-	-	-	-	pathogenic,likely_pathogenic,uncertain_significance	-	1,1	12860912,15519027,22675533,12974739,15607392,21533915,22361390	-	-	-	-
rs727504242	19:55154082-55154082	A	downstream_gene_variant	MODIFIER	AC010327.2	ENSG00000267110	Transcript	ENST00000587871.1	nonsense_mediated_decay	-	-	-	-	-	-	-	-	-	rs727504242,CM032677	675	-1	cds_start_NF	Clone_based_ensembl_gene	-	-	5	P1	-	-	-	pathogenic,likely_pathogenic,uncertain_significance	-	1,1	12860912,15519027,22675533,12974739,15607392,21533915,22361390	-	-	-	-
rs727504242	19:55154082-55154082	A	downstream_gene_variant	MODIFIER	DNAAF3	ENSG00000167646	Transcript	ENST00000588076.1	protein_coding	-	-	-	-	-	-	-	-	-	rs727504242,CM032677	4712	-1	cds_start_NF	HGNC	HGNC:30492	-	2	-	-	-	-	pathogenic,likely_pathogenic,uncertain_significance	-	1,1	12860912,15519027,22675533,12974739,15607392,21533915,22361390	-	-	-	-
rs727504242	19:55154082-55154082	A	upstream_gene_variant	MODIFIER	TNNT1	ENSG00000105048	Transcript	ENST00000588147.5	protein_coding	-	-	-	-	-	-	-	-	-	rs727504242,CM032677	4876	-1	cds_end_NF	HGNC	HGNC:11948	-	1	-	-	-	-	pathogenic,likely_pathogenic,uncertain_significance	-	1,1	12860912,15519027,22675533,12974739,15607392,21533915,22361390	-	-	-	-
rs727504242	19:55154082-55154082	A	upstream_gene_variant	MODIFIER	TNNT1	ENSG00000105048	Transcript	ENST00000588426.5	protein_coding	-	-	-	-	-	-	-	-	-	rs727504242,CM032677	4876	-1	-	HGNC	HGNC:11948	-	5	-	-	-	-	pathogenic,likely_pathogenic,uncertain_significance	-	1,1	12860912,15519027,22675533,12974739,15607392,21533915,22361390	-	-	-	-
rs727504242	19:55154082-55154082	A	missense_variant	MODERATE	TNNI3	ENSG00000129991	Transcript	ENST00000588882.1	protein_coding	4/5	-	-	-	470	422	141	S/F	tCc/tTc	rs727504242,CM032677	-	-1	-	HGNC	HGNC:11947	-	2	-	deleterious(0)	possibly_damaging(0.687)	-	pathogenic,likely_pathogenic,uncertain_significance	-	1,1	12860912,15519027,22675533,12974739,15607392,21533915,22361390	-	-	-	-
rs727504242	19:55154082-55154082	A	upstream_gene_variant	MODIFIER	TNNT1	ENSG00000105048	Transcript	ENST00000588981.6	protein_coding	-	-	-	-	-	-	-	-	-	rs727504242,CM032677	4876	-1	-	HGNC	HGNC:11948	NM_003283.6	1	P3	-	-	-	pathogenic,likely_pathogenic,uncertain_significance	-	1,1	12860912,15519027,22675533,12974739,15607392,21533915,22361390	-	-	-	-
rs727504242	19:55154082-55154082	A	non_coding_transcript_exon_variant	MODIFIER	TNNI3	ENSG00000129991	Transcript	ENST00000589864.1	retained_intron	1/2	-	-	-	325	-	-	-	-	rs727504242,CM032677	-	-1	-	HGNC	HGNC:11947	-	2	-	-	-	-	pathogenic,likely_pathogenic,uncertain_significance	-	1,1	12860912,15519027,22675533,12974739,15607392,21533915,22361390	-	-	-	-
rs727504242	19:55154082-55154082	A	downstream_gene_variant	MODIFIER	TNNI3	ENSG00000129991	Transcript	ENST00000590463.1	processed_transcript	-	-	-	-	-	-	-	-	-	rs727504242,CM032677	664	-1	-	HGNC	HGNC:11947	-	3	-	-	-	-	pathogenic,likely_pathogenic,uncertain_significance	-	1,1	12860912,15519027,22675533,12974739,15607392,21533915,22361390	-	-	-	-
rs727504242	19:55154082-55154082	A	upstream_gene_variant	MODIFIER	AC010327.4	ENSG00000267577	Transcript	ENST00000591665.1	lncRNA	-	-	-	-	-	-	-	-	-	rs727504242,CM032677	4857	1	-	Clone_based_ensembl_gene	-	-	2	-	-	-	-	pathogenic,likely_pathogenic,uncertain_significance	-	1,1	12860912,15519027,22675533,12974739,15607392,21533915,22361390	-	-	-	-
rs727504242	19:55154082-55154082	A	upstream_gene_variant	MODIFIER	TNNT1	ENSG00000105048	Transcript	ENST00000592920.5	processed_transcript	-	-	-	-	-	-	-	-	-	rs727504242,CM032677	4876	-1	-	HGNC	HGNC:11948	-	5	-	-	-	-	pathogenic,likely_pathogenic,uncertain_significance	-	1,1	12860912,15519027,22675533,12974739,15607392,21533915,22361390	-	-	-	-
rs727504242	19:55154082-55154082	A	missense_variant	MODERATE	TNNI3	ENSG00000129991	Transcript	ENST00000665070.1	protein_coding	7/8	-	-	-	673	530	177	S/F	tCc/tTc	rs727504242,CM032677	-	-1	-	HGNC	HGNC:11947	-	-	-	deleterious(0)	benign(0.042)	-	pathogenic,likely_pathogenic,uncertain_significance	-	1,1	12860912,15519027,22675533,12974739,15607392,21533915,22361390	-	-	-	-
rs17561	2:112779646-112779646	A	missense_variant	MODERATE	IL1A	ENSG00000115008	Transcript	ENST00000263339.4	protein_coding	5/7	-	-	-	399	340	114	A/S	Gca/Tca	rs17561,CM040227	-	-1	-	HGNC	HGNC:5991	NM_000575.5	1	P1	deleterious(0.02)	possibly_damaging(0.637)	0.2175	-	-	0,1	17327408,17355643,18633131,19066394,21708280,16820586,21756351,17705862,27247849,16642433,18454203,19773451,20811626,21514219,22282663,25721048,20673868,22113576,18676870,19468064,21867552,22957039,23316245,22723975,23459936,19356949,25597281,20459687,22673309,18818748,22022476,26870349,18978339,22674296,21107309,19934104,20112337,21315679,22493750,25022448,30807515,17665434,20725607,23144702,168…	-	-	-	-
rs16944	2:112837290-112837290	G	upstream_gene_variant	MODIFIER	IL1B	ENSG00000125538	Transcript	ENST00000263341.7	protein_coding	-	-	-	-	-	-	-	-	-	rs16944,CR022511	511	-1	-	HGNC	HGNC:5992	NM_000576.3	1	P1	-	-	0.4906	-	-	1,1	15726497,17327408,17355643,18633131,19066394,19131662,19263529,19330901,19559392,21708280,24281113,25383745,28501927,28652652,18603647,21333900,16820586,18216863,21931794,25133031,25224558,26999109,27386381,27555379,27589735,31231424,23554684,24944790,19619703,20565774,22024213,31156712,21666834,17705862,27070349,19773451,20473875,20711808,20811626,21791631,23029430,24497894,25304949,25928231,268…	-	-	-	-
rs16944	2:112837290-112837290	G	upstream_gene_variant	MODIFIER	IL1B	ENSG00000125538	Transcript	ENST00000416750.1	protein_coding	-	-	-	-	-	-	-	-	-	rs16944,CR022511	588	-1	cds_end_NF	HGNC	HGNC:5992	-	5	-	-	-	0.4906	-	-	1,1	15726497,17327408,17355643,18633131,19066394,19131662,19263529,19330901,19559392,21708280,24281113,25383745,28501927,28652652,18603647,21333900,16820586,18216863,21931794,25133031,25224558,26999109,27386381,27555379,27589735,31231424,23554684,24944790,19619703,20565774,22024213,31156712,21666834,17705862,27070349,19773451,20473875,20711808,20811626,21791631,23029430,24497894,25304949,25928231,268…	-	-	-	-
rs16944	2:112837290-112837290	G	upstream_gene_variant	MODIFIER	IL1B	ENSG00000125538	Transcript	ENST00000418817.5	protein_coding	-	-	-	-	-	-	-	-	-	rs16944,CR022511	474	-1	cds_end_NF	HGNC	HGNC:5992	-	3	-	-	-	0.4906	-	-	1,1	15726497,17327408,17355643,18633131,19066394,19131662,19263529,19330901,19559392,21708280,24281113,25383745,28501927,28652652,18603647,21333900,16820586,18216863,21931794,25133031,25224558,26999109,27386381,27555379,27589735,31231424,23554684,24944790,19619703,20565774,22024213,31156712,21666834,17705862,27070349,19773451,20473875,20711808,20811626,21791631,23029430,24497894,25304949,25928231,268…	-	-	-	-
rs16944	2:112837290-112837290	G	upstream_gene_variant	MODIFIER	IL1B	ENSG00000125538	Transcript	ENST00000432018.5	protein_coding	-	-	-	-	-	-	-	-	-	rs16944,CR022511	856	-1	cds_end_NF	HGNC	HGNC:5992	-	3	-	-	-	0.4906	-	-	1,1	15726497,17327408,17355643,18633131,19066394,19131662,19263529,19330901,19559392,21708280,24281113,25383745,28501927,28652652,18603647,21333900,16820586,18216863,21931794,25133031,25224558,26999109,27386381,27555379,27589735,31231424,23554684,24944790,19619703,20565774,22024213,31156712,21666834,17705862,27070349,19773451,20473875,20711808,20811626,21791631,23029430,24497894,25304949,25928231,268…	-	-	-	-
rs16944	2:112837290-112837290	G	upstream_gene_variant	MODIFIER	IL1B	ENSG00000125538	Transcript	ENST00000477398.1	retained_intron	-	-	-	-	-	-	-	-	-	rs16944,CR022511	511	-1	-	HGNC	HGNC:5992	-	2	-	-	-	0.4906	-	-	1,1	15726497,17327408,17355643,18633131,19066394,19131662,19263529,19330901,19559392,21708280,24281113,25383745,28501927,28652652,18603647,21333900,16820586,18216863,21931794,25133031,25224558,26999109,27386381,27555379,27589735,31231424,23554684,24944790,19619703,20565774,22024213,31156712,21666834,17705862,27070349,19773451,20473875,20711808,20811626,21791631,23029430,24497894,25304949,25928231,268…	-	-	-	-
rs16944	2:112837290-112837290	G	upstream_gene_variant	MODIFIER	IL1B	ENSG00000125538	Transcript	ENST00000487639.1	retained_intron	-	-	-	-	-	-	-	-	-	rs16944,CR022511	3715	-1	-	HGNC	HGNC:5992	-	3	-	-	-	0.4906	-	-	1,1	15726497,17327408,17355643,18633131,19066394,19131662,19263529,19330901,19559392,21708280,24281113,25383745,28501927,28652652,18603647,21333900,16820586,18216863,21931794,25133031,25224558,26999109,27386381,27555379,27589735,31231424,23554684,24944790,19619703,20565774,22024213,31156712,21666834,17705862,27070349,19773451,20473875,20711808,20811626,21791631,23029430,24497894,25304949,25928231,268…	-	-	-	-
rs16944	2:112837290-112837290	G	upstream_gene_variant	MODIFIER	IL1B	ENSG00000125538	Transcript	ENST00000491056.5	processed_transcript	-	-	-	-	-	-	-	-	-	rs16944,CR022511	511	-1	-	HGNC	HGNC:5992	-	1	-	-	-	0.4906	-	-	1,1	15726497,17327408,17355643,18633131,19066394,19131662,19263529,19330901,19559392,21708280,24281113,25383745,28501927,28652652,18603647,21333900,16820586,18216863,21931794,25133031,25224558,26999109,27386381,27555379,27589735,31231424,23554684,24944790,19619703,20565774,22024213,31156712,21666834,17705862,27070349,19773451,20473875,20711808,20811626,21791631,23029430,24497894,25304949,25928231,268…	-	-	-	-
rs16944	2:112837290-112837290	G	upstream_gene_variant	MODIFIER	IL1B	ENSG00000125538	Transcript	ENST00000496280.5	retained_intron	-	-	-	-	-	-	-	-	-	rs16944,CR022511	511	-1	-	HGNC	HGNC:5992	-	2	-	-	-	0.4906	-	-	1,1	15726497,17327408,17355643,18633131,19066394,19131662,19263529,19330901,19559392,21708280,24281113,25383745,28501927,28652652,18603647,21333900,16820586,18216863,21931794,25133031,25224558,26999109,27386381,27555379,27589735,31231424,23554684,24944790,19619703,20565774,22024213,31156712,21666834,17705862,27070349,19773451,20473875,20711808,20811626,21791631,23029430,24497894,25304949,25928231,268…	-	-	-	-
rs16944	2:112837290-112837290	G	upstream_gene_variant	MODIFIER	AC079753.1	ENSG00000280228	Transcript	ENST00000623243.1	TEC	-	-	-	-	-	-	-	-	-	rs16944,CR022511	3038	1	-	Clone_based_ensembl_gene	-	-	-	-	-	-	0.4906	-	-	1,1	15726497,17327408,17355643,18633131,19066394,19131662,19263529,19330901,19559392,21708280,24281113,25383745,28501927,28652652,18603647,21333900,16820586,18216863,21931794,25133031,25224558,26999109,27386381,27555379,27589735,31231424,23554684,24944790,19619703,20565774,22024213,31156712,21666834,17705862,27070349,19773451,20473875,20711808,20811626,21791631,23029430,24497894,25304949,25928231,268…	-	-	-	-
rs116567963	2:178546296-178546296	T	missense_variant	MODERATE	TTN	ENSG00000155657	Transcript	ENST00000342175.11	protein_coding	170/191	-	-	-	68416	68416	22806	D/N	Gac/Aac	rs116567963,COSV60191512	-	-1	-	HGNC	HGNC:12403	-	5	-	-	-	0.0040	benign,uncertain_significance	0,1	1,1	24033266,23861362	-	-	-	-
rs116567963	2:178546296-178546296	T	missense_variant	MODERATE	TTN	ENSG00000155657	Transcript	ENST00000342992.10	protein_coding	291/312	-	-	-	87554	87331	29111	D/N	Gac/Aac	rs116567963,COSV60191512	-	-1	-	HGNC	HGNC:12403	-	5	P3	-	probably_damaging(0.996)	0.0040	benign,uncertain_significance	0,1	1,1	24033266,23861362	-	-	-	-
rs116567963	2:178546296-178546296	T	missense_variant	MODERATE	TTN	ENSG00000155657	Transcript	ENST00000359218.10	protein_coding	170/191	-	-	-	68215	68215	22739	D/N	Gac/Aac	rs116567963,COSV60191512	-	-1	-	HGNC	HGNC:12403	-	5	-	-	probably_damaging(0.999)	0.0040	benign,uncertain_significance	0,1	1,1	24033266,23861362	-	-	-	-
rs116567963	2:178546296-178546296	T	intron_variant,non_coding_transcript_variant	MODIFIER	TTN-AS1	ENSG00000237298	Transcript	ENST00000419746.5	lncRNA	-	7/16	-	-	-	-	-	-	-	rs116567963,COSV60191512	-	1	-	HGNC	HGNC:44124	-	1	-	-	-	0.0040	benign,uncertain_significance	0,1	1,1	24033266,23861362	-	-	-	-
rs116567963	2:178546296-178546296	T	intron_variant,non_coding_transcript_variant	MODIFIER	TTN-AS1	ENSG00000237298	Transcript	ENST00000438095.1	lncRNA	-	2/3	-	-	-	-	-	-	-	rs116567963,COSV60191512	-	1	-	HGNC	HGNC:44124	-	3	-	-	-	0.0040	benign,uncertain_significance	0,1	1,1	24033266,23861362	-	-	-	-
rs116567963	2:178546296-178546296	T	intron_variant,non_coding_transcript_variant	MODIFIER	TTN-AS1	ENSG00000237298	Transcript	ENST00000456053.5	lncRNA	-	1/6	-	-	-	-	-	-	-	rs116567963,COSV60191512	-	1	-	HGNC	HGNC:44124	-	2	-	-	-	0.0040	benign,uncertain_significance	0,1	1,1	24033266,23861362	-	-	-	-
rs116567963	2:178546296-178546296	T	missense_variant	MODERATE	TTN	ENSG00000155657	Transcript	ENST00000460472.6	protein_coding	170/191	-	-	-	68065	67840	22614	D/N	Gac/Aac	rs116567963,COSV60191512	-	-1	-	HGNC	HGNC:12403	-	5	-	-	probably_damaging(0.999)	0.0040	benign,uncertain_significance	0,1	1,1	24033266,23861362	-	-	-	-
rs116567963	2:178546296-178546296	T	intron_variant,non_coding_transcript_variant	MODIFIER	TTN-AS1	ENSG00000237298	Transcript	ENST00000585451.5	lncRNA	-	1/4	-	-	-	-	-	-	-	rs116567963,COSV60191512	-	1	-	HGNC	HGNC:44124	-	5	-	-	-	0.0040	benign,uncertain_significance	0,1	1,1	24033266,23861362	-	-	-	-
rs116567963	2:178546296-178546296	T	intron_variant,non_coding_transcript_variant	MODIFIER	TTN-AS1	ENSG00000237298	Transcript	ENST00000586452.5	lncRNA	-	1/6	-	-	-	-	-	-	-	rs116567963,COSV60191512	-	1	-	HGNC	HGNC:44124	-	5	-	-	-	0.0040	benign,uncertain_significance	0,1	1,1	24033266,23861362	-	-	-	-
rs116567963	2:178546296-178546296	T	intron_variant,non_coding_transcript_variant	MODIFIER	TTN-AS1	ENSG00000237298	Transcript	ENST00000586707.6	lncRNA	-	1/2	-	-	-	-	-	-	-	rs116567963,COSV60191512	-	1	-	HGNC	HGNC:44124	-	5	-	-	-	0.0040	benign,uncertain_significance	0,1	1,1	24033266,23861362	-	-	-	-
rs116567963	2:178546296-178546296	T	intron_variant,non_coding_transcript_variant	MODIFIER	TTN-AS1	ENSG00000237298	Transcript	ENST00000586831.5	lncRNA	-	2/4	-	-	-	-	-	-	-	rs116567963,COSV60191512	-	1	-	HGNC	HGNC:44124	-	5	-	-	-	0.0040	benign,uncertain_significance	0,1	1,1	24033266,23861362	-	-	-	-
rs116567963	2:178546296-178546296	T	missense_variant	MODERATE	TTN	ENSG00000155657	Transcript	ENST00000589042.5	protein_coding	342/363	-	-	-	95260	95035	31679	D/N	Gac/Aac	rs116567963,COSV60191512	-	-1	-	HGNC	HGNC:12403	NM_001267550.2	5	A2	-	probably_damaging(0.998)	0.0040	benign,uncertain_significance	0,1	1,1	24033266,23861362	-	-	-	-
rs116567963	2:178546296-178546296	T	downstream_gene_variant	MODIFIER	TTN-AS1	ENSG00000237298	Transcript	ENST00000590040.5	lncRNA	-	-	-	-	-	-	-	-	-	rs116567963,COSV60191512	2864	1	-	HGNC	HGNC:44124	-	5	-	-	-	0.0040	benign,uncertain_significance	0,1	1,1	24033266,23861362	-	-	-	-
rs116567963	2:178546296-178546296	T	intron_variant,non_coding_transcript_variant	MODIFIER	TTN-AS1	ENSG00000237298	Transcript	ENST00000590773.6	lncRNA	-	3/16	-	-	-	-	-	-	-	rs116567963,COSV60191512	-	1	-	HGNC	HGNC:44124	-	5	-	-	-	0.0040	benign,uncertain_significance	0,1	1,1	24033266,23861362	-	-	-	-
rs116567963	2:178546296-178546296	T	intron_variant,non_coding_transcript_variant	MODIFIER	TTN-AS1	ENSG00000237298	Transcript	ENST00000590807.5	lncRNA	-	1/5	-	-	-	-	-	-	-	rs116567963,COSV60191512	-	1	-	HGNC	HGNC:44124	-	5	-	-	-	0.0040	benign,uncertain_significance	0,1	1,1	24033266,23861362	-	-	-	-
rs116567963	2:178546296-178546296	T	intron_variant,non_coding_transcript_variant	MODIFIER	TTN-AS1	ENSG00000237298	Transcript	ENST00000590932.5	lncRNA	-	1/1	-	-	-	-	-	-	-	rs116567963,COSV60191512	-	1	-	HGNC	HGNC:44124	-	5	-	-	-	0.0040	benign,uncertain_significance	0,1	1,1	24033266,23861362	-	-	-	-
rs116567963	2:178546296-178546296	T	missense_variant	MODERATE	TTN	ENSG00000155657	Transcript	ENST00000591111.5	protein_coding	292/313	-	-	-	90337	90112	30038	D/N	Gac/Aac	rs116567963,COSV60191512	-	-1	-	HGNC	HGNC:12403	-	5	A2	-	probably_damaging(0.998)	0.0040	benign,uncertain_significance	0,1	1,1	24033266,23861362	-	-	-	-
rs116567963	2:178546296-178546296	T	intron_variant,non_coding_transcript_variant	MODIFIER	TTN-AS1	ENSG00000237298	Transcript	ENST00000591332.5	lncRNA	-	2/2	-	-	-	-	-	-	-	rs116567963,COSV60191512	-	1	-	HGNC	HGNC:44124	-	5	-	-	-	0.0040	benign,uncertain_significance	0,1	1,1	24033266,23861362	-	-	-	-
rs116567963	2:178546296-178546296	T	intron_variant,non_coding_transcript_variant	MODIFIER	TTN-AS1	ENSG00000237298	Transcript	ENST00000592600.6	lncRNA	-	1/7	-	-	-	-	-	-	-	rs116567963,COSV60191512	-	1	-	HGNC	HGNC:44124	-	5	-	-	-	0.0040	benign,uncertain_significance	0,1	1,1	24033266,23861362	-	-	-	-
rs116567963	2:178546296-178546296	T	intron_variant,non_coding_transcript_variant	MODIFIER	TTN-AS1	ENSG00000237298	Transcript	ENST00000592630.5	lncRNA	-	2/3	-	-	-	-	-	-	-	rs116567963,COSV60191512	-	1	-	HGNC	HGNC:44124	-	5	-	-	-	0.0040	benign,uncertain_significance	0,1	1,1	24033266,23861362	-	-	-	-
rs116567963	2:178546296-178546296	T	intron_variant,non_coding_transcript_variant	MODIFIER	TTN-AS1	ENSG00000237298	Transcript	ENST00000592689.5	lncRNA	-	5/5	-	-	-	-	-	-	-	rs116567963,COSV60191512	-	1	-	HGNC	HGNC:44124	-	5	-	-	-	0.0040	benign,uncertain_significance	0,1	1,1	24033266,23861362	-	-	-	-
rs116567963	2:178546296-178546296	T	intron_variant,non_coding_transcript_variant	MODIFIER	TTN-AS1	ENSG00000237298	Transcript	ENST00000592750.5	lncRNA	-	1/3	-	-	-	-	-	-	-	rs116567963,COSV60191512	-	1	-	HGNC	HGNC:44124	-	5	-	-	-	0.0040	benign,uncertain_significance	0,1	1,1	24033266,23861362	-	-	-	-
rs116567963	2:178546296-178546296	T	upstream_gene_variant	MODIFIER	AC009948.2	ENSG00000270277	Transcript	ENST00000603415.1	lncRNA	-	-	-	-	-	-	-	-	-	rs116567963,COSV60191512	2588	1	-	Clone_based_ensembl_gene	-	-	-	-	-	-	0.0040	benign,uncertain_significance	0,1	1,1	24033266,23861362	-	-	-	-
rs116567963	2:178546296-178546296	T	downstream_gene_variant	MODIFIER	AC009948.3	ENSG00000270956	Transcript	ENST00000604692.1	lncRNA	-	-	-	-	-	-	-	-	-	rs116567963,COSV60191512	4497	1	-	Clone_based_ensembl_gene	-	-	-	-	-	-	0.0040	benign,uncertain_significance	0,1	1,1	24033266,23861362	-	-	-	-
rs116567963	2:178546296-178546296	T	intron_variant,non_coding_transcript_variant	MODIFIER	TTN-AS1	ENSG00000237298	Transcript	ENST00000625480.2	lncRNA	-	1/5	-	-	-	-	-	-	-	rs116567963,COSV60191512	-	1	-	HGNC	HGNC:44124	-	5	-	-	-	0.0040	benign,uncertain_significance	0,1	1,1	24033266,23861362	-	-	-	-
rs116567963	2:178546296-178546296	T	intron_variant,non_coding_transcript_variant	MODIFIER	TTN-AS1	ENSG00000237298	Transcript	ENST00000625536.2	lncRNA	-	1/4	-	-	-	-	-	-	-	rs116567963,COSV60191512	-	1	-	HGNC	HGNC:44124	-	5	-	-	-	0.0040	benign,uncertain_significance	0,1	1,1	24033266,23861362	-	-	-	-
rs116567963	2:178546296-178546296	T	intron_variant,non_coding_transcript_variant	MODIFIER	TTN-AS1	ENSG00000237298	Transcript	ENST00000626117.2	lncRNA	-	1/3	-	-	-	-	-	-	-	rs116567963,COSV60191512	-	1	-	HGNC	HGNC:44124	-	5	-	-	-	0.0040	benign,uncertain_significance	0,1	1,1	24033266,23861362	-	-	-	-
rs116567963	2:178546296-178546296	T	intron_variant,non_coding_transcript_variant	MODIFIER	TTN-AS1	ENSG00000237298	Transcript	ENST00000626138.2	lncRNA	-	1/4	-	-	-	-	-	-	-	rs116567963,COSV60191512	-	1	-	HGNC	HGNC:44124	-	5	-	-	-	0.0040	benign,uncertain_significance	0,1	1,1	24033266,23861362	-	-	-	-
rs116567963	2:178546296-178546296	T	intron_variant,non_coding_transcript_variant	MODIFIER	TTN-AS1	ENSG00000237298	Transcript	ENST00000626954.2	lncRNA	-	1/2	-	-	-	-	-	-	-	rs116567963,COSV60191512	-	1	-	HGNC	HGNC:44124	-	5	-	-	-	0.0040	benign,uncertain_significance	0,1	1,1	24033266,23861362	-	-	-	-
rs116567963	2:178546296-178546296	T	intron_variant,non_coding_transcript_variant	MODIFIER	TTN-AS1	ENSG00000237298	Transcript	ENST00000627564.2	lncRNA	-	3/5	-	-	-	-	-	-	-	rs116567963,COSV60191512	-	1	-	HGNC	HGNC:44124	-	5	-	-	-	0.0040	benign,uncertain_significance	0,1	1,1	24033266,23861362	-	-	-	-
rs116567963	2:178546296-178546296	T	intron_variant,non_coding_transcript_variant	MODIFIER	TTN-AS1	ENSG00000237298	Transcript	ENST00000628296.2	lncRNA	-	1/4	-	-	-	-	-	-	-	rs116567963,COSV60191512	-	1	-	HGNC	HGNC:44124	-	5	-	-	-	0.0040	benign,uncertain_significance	0,1	1,1	24033266,23861362	-	-	-	-
rs116567963	2:178546296-178546296	T	intron_variant,non_coding_transcript_variant	MODIFIER	TTN-AS1	ENSG00000237298	Transcript	ENST00000628826.2	lncRNA	-	1/4	-	-	-	-	-	-	-	rs116567963,COSV60191512	-	1	-	HGNC	HGNC:44124	-	5	-	-	-	0.0040	benign,uncertain_significance	0,1	1,1	24033266,23861362	-	-	-	-
rs116567963	2:178546296-178546296	T	intron_variant,non_coding_transcript_variant	MODIFIER	TTN-AS1	ENSG00000237298	Transcript	ENST00000630096.2	lncRNA	-	2/5	-	-	-	-	-	-	-	rs116567963,COSV60191512	-	1	-	HGNC	HGNC:44124	-	5	-	-	-	0.0040	benign,uncertain_significance	0,1	1,1	24033266,23861362	-	-	-	-
rs116567963	2:178546296-178546296	T	intron_variant,non_coding_transcript_variant	MODIFIER	TTN-AS1	ENSG00000237298	Transcript	ENST00000653807.1	lncRNA	-	1/13	-	-	-	-	-	-	-	rs116567963,COSV60191512	-	1	-	HGNC	HGNC:44124	-	-	-	-	-	0.0040	benign,uncertain_significance	0,1	1,1	24033266,23861362	-	-	-	-
rs116567963	2:178546296-178546296	T	intron_variant,non_coding_transcript_variant	MODIFIER	TTN-AS1	ENSG00000237298	Transcript	ENST00000657023.1	lncRNA	-	1/12	-	-	-	-	-	-	-	rs116567963,COSV60191512	-	1	-	HGNC	HGNC:44124	-	-	-	-	-	0.0040	benign,uncertain_significance	0,1	1,1	24033266,23861362	-	-	-	-
rs116567963	2:178546296-178546296	T	intron_variant,non_coding_transcript_variant	MODIFIER	TTN-AS1	ENSG00000237298	Transcript	ENST00000659121.1	lncRNA	-	1/12	-	-	-	-	-	-	-	rs116567963,COSV60191512	-	1	-	HGNC	HGNC:44124	-	-	-	-	-	0.0040	benign,uncertain_significance	0,1	1,1	24033266,23861362	-	-	-	-
rs376537509	2:178549335-178549335	T	missense_variant	MODERATE	TTN	ENSG00000155657	Transcript	ENST00000342175.11	protein_coding	167/191	-	-	-	65672	65672	21891	T/K	aCa/aAa	rs376537509	-	-1	-	HGNC	HGNC:12403	-	5	-	-	-	-	uncertain_significance	-	1	-	-	-	-	-
rs376537509	2:178549335-178549335	T	missense_variant	MODERATE	TTN	ENSG00000155657	Transcript	ENST00000342992.10	protein_coding	288/312	-	-	-	84810	84587	28196	T/K	aCa/aAa	rs376537509	-	-1	-	HGNC	HGNC:12403	-	5	P3	-	benign(0.034)	-	uncertain_significance	-	1	-	-	-	-	-
rs376537509	2:178549335-178549335	T	missense_variant	MODERATE	TTN	ENSG00000155657	Transcript	ENST00000359218.10	protein_coding	167/191	-	-	-	65471	65471	21824	T/K	aCa/aAa	rs376537509	-	-1	-	HGNC	HGNC:12403	-	5	-	-	benign(0.122)	-	uncertain_significance	-	1	-	-	-	-	-
rs376537509	2:178549335-178549335	T	intron_variant,non_coding_transcript_variant	MODIFIER	TTN-AS1	ENSG00000237298	Transcript	ENST00000419746.5	lncRNA	-	7/16	-	-	-	-	-	-	-	rs376537509	-	1	-	HGNC	HGNC:44124	-	1	-	-	-	-	uncertain_significance	-	1	-	-	-	-	-
rs376537509	2:178549335-178549335	T	intron_variant,non_coding_transcript_variant	MODIFIER	TTN-AS1	ENSG00000237298	Transcript	ENST00000438095.1	lncRNA	-	2/3	-	-	-	-	-	-	-	rs376537509	-	1	-	HGNC	HGNC:44124	-	3	-	-	-	-	uncertain_significance	-	1	-	-	-	-	-
rs376537509	2:178549335-178549335	T	intron_variant,non_coding_transcript_variant	MODIFIER	TTN-AS1	ENSG00000237298	Transcript	ENST00000456053.5	lncRNA	-	1/6	-	-	-	-	-	-	-	rs376537509	-	1	-	HGNC	HGNC:44124	-	2	-	-	-	-	uncertain_significance	-	1	-	-	-	-	-
rs376537509	2:178549335-178549335	T	missense_variant	MODERATE	TTN	ENSG00000155657	Transcript	ENST00000460472.6	protein_coding	167/191	-	-	-	65321	65096	21699	T/K	aCa/aAa	rs376537509	-	-1	-	HGNC	HGNC:12403	-	5	-	-	benign(0.097)	-	uncertain_significance	-	1	-	-	-	-	-
rs376537509	2:178549335-178549335	T	intron_variant,non_coding_transcript_variant	MODIFIER	TTN-AS1	ENSG00000237298	Transcript	ENST00000585451.5	lncRNA	-	1/4	-	-	-	-	-	-	-	rs376537509	-	1	-	HGNC	HGNC:44124	-	5	-	-	-	-	uncertain_significance	-	1	-	-	-	-	-
rs376537509	2:178549335-178549335	T	intron_variant,non_coding_transcript_variant	MODIFIER	TTN-AS1	ENSG00000237298	Transcript	ENST00000586452.5	lncRNA	-	1/6	-	-	-	-	-	-	-	rs376537509	-	1	-	HGNC	HGNC:44124	-	5	-	-	-	-	uncertain_significance	-	1	-	-	-	-	-
rs376537509	2:178549335-178549335	T	intron_variant,non_coding_transcript_variant	MODIFIER	TTN-AS1	ENSG00000237298	Transcript	ENST00000586707.6	lncRNA	-	1/2	-	-	-	-	-	-	-	rs376537509	-	1	-	HGNC	HGNC:44124	-	5	-	-	-	-	uncertain_significance	-	1	-	-	-	-	-
rs376537509	2:178549335-178549335	T	intron_variant,non_coding_transcript_variant	MODIFIER	TTN-AS1	ENSG00000237298	Transcript	ENST00000586831.5	lncRNA	-	2/4	-	-	-	-	-	-	-	rs376537509	-	1	-	HGNC	HGNC:44124	-	5	-	-	-	-	uncertain_significance	-	1	-	-	-	-	-
rs376537509	2:178549335-178549335	T	missense_variant	MODERATE	TTN	ENSG00000155657	Transcript	ENST00000589042.5	protein_coding	339/363	-	-	-	92516	92291	30764	T/K	aCa/aAa	rs376537509	-	-1	-	HGNC	HGNC:12403	NM_001267550.2	5	A2	-	benign(0.075)	-	uncertain_significance	-	1	-	-	-	-	-
rs376537509	2:178549335-178549335	T	intron_variant,non_coding_transcript_variant	MODIFIER	TTN-AS1	ENSG00000237298	Transcript	ENST00000590773.6	lncRNA	-	3/16	-	-	-	-	-	-	-	rs376537509	-	1	-	HGNC	HGNC:44124	-	5	-	-	-	-	uncertain_significance	-	1	-	-	-	-	-
rs376537509	2:178549335-178549335	T	intron_variant,non_coding_transcript_variant	MODIFIER	TTN-AS1	ENSG00000237298	Transcript	ENST00000590807.5	lncRNA	-	1/5	-	-	-	-	-	-	-	rs376537509	-	1	-	HGNC	HGNC:44124	-	5	-	-	-	-	uncertain_significance	-	1	-	-	-	-	-
rs376537509	2:178549335-178549335	T	intron_variant,non_coding_transcript_variant	MODIFIER	TTN-AS1	ENSG00000237298	Transcript	ENST00000590932.5	lncRNA	-	1/1	-	-	-	-	-	-	-	rs376537509	-	1	-	HGNC	HGNC:44124	-	5	-	-	-	-	uncertain_significance	-	1	-	-	-	-	-
rs376537509	2:178549335-178549335	T	missense_variant	MODERATE	TTN	ENSG00000155657	Transcript	ENST00000591111.5	protein_coding	289/313	-	-	-	87593	87368	29123	T/K	aCa/aAa	rs376537509	-	-1	-	HGNC	HGNC:12403	-	5	A2	-	benign(0.075)	-	uncertain_significance	-	1	-	-	-	-	-
rs376537509	2:178549335-178549335	T	intron_variant,non_coding_transcript_variant	MODIFIER	TTN-AS1	ENSG00000237298	Transcript	ENST00000591332.5	lncRNA	-	2/2	-	-	-	-	-	-	-	rs376537509	-	1	-	HGNC	HGNC:44124	-	5	-	-	-	-	uncertain_significance	-	1	-	-	-	-	-
rs376537509	2:178549335-178549335	T	intron_variant,non_coding_transcript_variant	MODIFIER	TTN-AS1	ENSG00000237298	Transcript	ENST00000592600.6	lncRNA	-	1/7	-	-	-	-	-	-	-	rs376537509	-	1	-	HGNC	HGNC:44124	-	5	-	-	-	-	uncertain_significance	-	1	-	-	-	-	-
rs376537509	2:178549335-178549335	T	intron_variant,non_coding_transcript_variant	MODIFIER	TTN-AS1	ENSG00000237298	Transcript	ENST00000592630.5	lncRNA	-	2/3	-	-	-	-	-	-	-	rs376537509	-	1	-	HGNC	HGNC:44124	-	5	-	-	-	-	uncertain_significance	-	1	-	-	-	-	-
rs376537509	2:178549335-178549335	T	intron_variant,non_coding_transcript_variant	MODIFIER	TTN-AS1	ENSG00000237298	Transcript	ENST00000592689.5	lncRNA	-	5/5	-	-	-	-	-	-	-	rs376537509	-	1	-	HGNC	HGNC:44124	-	5	-	-	-	-	uncertain_significance	-	1	-	-	-	-	-
rs376537509	2:178549335-178549335	T	intron_variant,non_coding_transcript_variant	MODIFIER	TTN-AS1	ENSG00000237298	Transcript	ENST00000592750.5	lncRNA	-	1/3	-	-	-	-	-	-	-	rs376537509	-	1	-	HGNC	HGNC:44124	-	5	-	-	-	-	uncertain_significance	-	1	-	-	-	-	-
rs376537509	2:178549335-178549335	T	non_coding_transcript_exon_variant	MODIFIER	AC009948.2	ENSG00000270277	Transcript	ENST00000603415.1	lncRNA	1/1	-	-	-	452	-	-	-	-	rs376537509	-	1	-	Clone_based_ensembl_gene	-	-	-	-	-	-	-	uncertain_significance	-	1	-	-	-	-	-
rs376537509	2:178549335-178549335	T	intron_variant,non_coding_transcript_variant	MODIFIER	TTN-AS1	ENSG00000237298	Transcript	ENST00000625480.2	lncRNA	-	1/5	-	-	-	-	-	-	-	rs376537509	-	1	-	HGNC	HGNC:44124	-	5	-	-	-	-	uncertain_significance	-	1	-	-	-	-	-
rs376537509	2:178549335-178549335	T	intron_variant,non_coding_transcript_variant	MODIFIER	TTN-AS1	ENSG00000237298	Transcript	ENST00000625536.2	lncRNA	-	1/4	-	-	-	-	-	-	-	rs376537509	-	1	-	HGNC	HGNC:44124	-	5	-	-	-	-	uncertain_significance	-	1	-	-	-	-	-
rs376537509	2:178549335-178549335	T	intron_variant,non_coding_transcript_variant	MODIFIER	TTN-AS1	ENSG00000237298	Transcript	ENST00000626117.2	lncRNA	-	1/3	-	-	-	-	-	-	-	rs376537509	-	1	-	HGNC	HGNC:44124	-	5	-	-	-	-	uncertain_significance	-	1	-	-	-	-	-
rs376537509	2:178549335-178549335	T	intron_variant,non_coding_transcript_variant	MODIFIER	TTN-AS1	ENSG00000237298	Transcript	ENST00000626138.2	lncRNA	-	1/4	-	-	-	-	-	-	-	rs376537509	-	1	-	HGNC	HGNC:44124	-	5	-	-	-	-	uncertain_significance	-	1	-	-	-	-	-
rs376537509	2:178549335-178549335	T	intron_variant,non_coding_transcript_variant	MODIFIER	TTN-AS1	ENSG00000237298	Transcript	ENST00000626954.2	lncRNA	-	1/2	-	-	-	-	-	-	-	rs376537509	-	1	-	HGNC	HGNC:44124	-	5	-	-	-	-	uncertain_significance	-	1	-	-	-	-	-
rs376537509	2:178549335-178549335	T	intron_variant,non_coding_transcript_variant	MODIFIER	TTN-AS1	ENSG00000237298	Transcript	ENST00000627564.2	lncRNA	-	3/5	-	-	-	-	-	-	-	rs376537509	-	1	-	HGNC	HGNC:44124	-	5	-	-	-	-	uncertain_significance	-	1	-	-	-	-	-
rs376537509	2:178549335-178549335	T	intron_variant,non_coding_transcript_variant	MODIFIER	TTN-AS1	ENSG00000237298	Transcript	ENST00000628296.2	lncRNA	-	1/4	-	-	-	-	-	-	-	rs376537509	-	1	-	HGNC	HGNC:44124	-	5	-	-	-	-	uncertain_significance	-	1	-	-	-	-	-
rs376537509	2:178549335-178549335	T	intron_variant,non_coding_transcript_variant	MODIFIER	TTN-AS1	ENSG00000237298	Transcript	ENST00000628826.2	lncRNA	-	1/4	-	-	-	-	-	-	-	rs376537509	-	1	-	HGNC	HGNC:44124	-	5	-	-	-	-	uncertain_significance	-	1	-	-	-	-	-
rs376537509	2:178549335-178549335	T	intron_variant,non_coding_transcript_variant	MODIFIER	TTN-AS1	ENSG00000237298	Transcript	ENST00000630096.2	lncRNA	-	2/5	-	-	-	-	-	-	-	rs376537509	-	1	-	HGNC	HGNC:44124	-	5	-	-	-	-	uncertain_significance	-	1	-	-	-	-	-
rs376537509	2:178549335-178549335	T	intron_variant,non_coding_transcript_variant	MODIFIER	TTN-AS1	ENSG00000237298	Transcript	ENST00000653807.1	lncRNA	-	1/13	-	-	-	-	-	-	-	rs376537509	-	1	-	HGNC	HGNC:44124	-	-	-	-	-	-	uncertain_significance	-	1	-	-	-	-	-
rs376537509	2:178549335-178549335	T	intron_variant,non_coding_transcript_variant	MODIFIER	TTN-AS1	ENSG00000237298	Transcript	ENST00000657023.1	lncRNA	-	1/12	-	-	-	-	-	-	-	rs376537509	-	1	-	HGNC	HGNC:44124	-	-	-	-	-	-	uncertain_significance	-	1	-	-	-	-	-
rs376537509	2:178549335-178549335	T	intron_variant,non_coding_transcript_variant	MODIFIER	TTN-AS1	ENSG00000237298	Transcript	ENST00000659121.1	lncRNA	-	1/12	-	-	-	-	-	-	-	rs376537509	-	1	-	HGNC	HGNC:44124	-	-	-	-	-	-	uncertain_significance	-	1	-	-	-	-	-
rs144922355	2:178549838-178549838	A	missense_variant	MODERATE	TTN	ENSG00000155657	Transcript	ENST00000342175.11	protein_coding	166/191	-	-	-	65265	65265	21755	R/S	agA/agT	rs144922355	-	-1	-	HGNC	HGNC:12403	-	5	-	-	-	0.0040	benign	-	1	24033266,23861362	-	-	-	-
rs144922355	2:178549838-178549838	C	synonymous_variant	LOW	TTN	ENSG00000155657	Transcript	ENST00000342175.11	protein_coding	166/191	-	-	-	65265	65265	21755	R	agA/agG	rs144922355	-	-1	-	HGNC	HGNC:12403	-	5	-	-	-	-	likely_benign,uncertain_significance	-	1	24033266,23861362	-	-	-	-
rs144922355	2:178549838-178549838	A	missense_variant	MODERATE	TTN	ENSG00000155657	Transcript	ENST00000342992.10	protein_coding	287/312	-	-	-	84403	84180	28060	R/S	agA/agT	rs144922355	-	-1	-	HGNC	HGNC:12403	-	5	P3	-	probably_damaging(0.991)	0.0040	benign	-	1	24033266,23861362	-	-	-	-
rs144922355	2:178549838-178549838	C	synonymous_variant	LOW	TTN	ENSG00000155657	Transcript	ENST00000342992.10	protein_coding	287/312	-	-	-	84403	84180	28060	R	agA/agG	rs144922355	-	-1	-	HGNC	HGNC:12403	-	5	P3	-	-	-	likely_benign,uncertain_significance	-	1	24033266,23861362	-	-	-	-
rs144922355	2:178549838-178549838	A	missense_variant	MODERATE	TTN	ENSG00000155657	Transcript	ENST00000359218.10	protein_coding	166/191	-	-	-	65064	65064	21688	R/S	agA/agT	rs144922355	-	-1	-	HGNC	HGNC:12403	-	5	-	-	probably_damaging(0.998)	0.0040	benign	-	1	24033266,23861362	-	-	-	-
rs144922355	2:178549838-178549838	C	synonymous_variant	LOW	TTN	ENSG00000155657	Transcript	ENST00000359218.10	protein_coding	166/191	-	-	-	65064	65064	21688	R	agA/agG	rs144922355	-	-1	-	HGNC	HGNC:12403	-	5	-	-	-	-	likely_benign,uncertain_significance	-	1	24033266,23861362	-	-	-	-
rs144922355	2:178549838-178549838	A	intron_variant,non_coding_transcript_variant	MODIFIER	TTN-AS1	ENSG00000237298	Transcript	ENST00000419746.5	lncRNA	-	7/16	-	-	-	-	-	-	-	rs144922355	-	1	-	HGNC	HGNC:44124	-	1	-	-	-	0.0040	benign	-	1	24033266,23861362	-	-	-	-
rs144922355	2:178549838-178549838	C	intron_variant,non_coding_transcript_variant	MODIFIER	TTN-AS1	ENSG00000237298	Transcript	ENST00000419746.5	lncRNA	-	7/16	-	-	-	-	-	-	-	rs144922355	-	1	-	HGNC	HGNC:44124	-	1	-	-	-	-	likely_benign,uncertain_significance	-	1	24033266,23861362	-	-	-	-
rs144922355	2:178549838-178549838	A	intron_variant,non_coding_transcript_variant	MODIFIER	TTN-AS1	ENSG00000237298	Transcript	ENST00000438095.1	lncRNA	-	2/3	-	-	-	-	-	-	-	rs144922355	-	1	-	HGNC	HGNC:44124	-	3	-	-	-	0.0040	benign	-	1	24033266,23861362	-	-	-	-
rs144922355	2:178549838-178549838	C	intron_variant,non_coding_transcript_variant	MODIFIER	TTN-AS1	ENSG00000237298	Transcript	ENST00000438095.1	lncRNA	-	2/3	-	-	-	-	-	-	-	rs144922355	-	1	-	HGNC	HGNC:44124	-	3	-	-	-	-	likely_benign,uncertain_significance	-	1	24033266,23861362	-	-	-	-
rs144922355	2:178549838-178549838	A	intron_variant,non_coding_transcript_variant	MODIFIER	TTN-AS1	ENSG00000237298	Transcript	ENST00000456053.5	lncRNA	-	1/6	-	-	-	-	-	-	-	rs144922355	-	1	-	HGNC	HGNC:44124	-	2	-	-	-	0.0040	benign	-	1	24033266,23861362	-	-	-	-
rs144922355	2:178549838-178549838	C	intron_variant,non_coding_transcript_variant	MODIFIER	TTN-AS1	ENSG00000237298	Transcript	ENST00000456053.5	lncRNA	-	1/6	-	-	-	-	-	-	-	rs144922355	-	1	-	HGNC	HGNC:44124	-	2	-	-	-	-	likely_benign,uncertain_significance	-	1	24033266,23861362	-	-	-	-
rs144922355	2:178549838-178549838	A	missense_variant	MODERATE	TTN	ENSG00000155657	Transcript	ENST00000460472.6	protein_coding	166/191	-	-	-	64914	64689	21563	R/S	agA/agT	rs144922355	-	-1	-	HGNC	HGNC:12403	-	5	-	-	possibly_damaging(0.525)	0.0040	benign	-	1	24033266,23861362	-	-	-	-
rs144922355	2:178549838-178549838	C	synonymous_variant	LOW	TTN	ENSG00000155657	Transcript	ENST00000460472.6	protein_coding	166/191	-	-	-	64914	64689	21563	R	agA/agG	rs144922355	-	-1	-	HGNC	HGNC:12403	-	5	-	-	-	-	likely_benign,uncertain_significance	-	1	24033266,23861362	-	-	-	-
rs144922355	2:178549838-178549838	A	intron_variant,non_coding_transcript_variant	MODIFIER	TTN-AS1	ENSG00000237298	Transcript	ENST00000585451.5	lncRNA	-	1/4	-	-	-	-	-	-	-	rs144922355	-	1	-	HGNC	HGNC:44124	-	5	-	-	-	0.0040	benign	-	1	24033266,23861362	-	-	-	-
rs144922355	2:178549838-178549838	C	intron_variant,non_coding_transcript_variant	MODIFIER	TTN-AS1	ENSG00000237298	Transcript	ENST00000585451.5	lncRNA	-	1/4	-	-	-	-	-	-	-	rs144922355	-	1	-	HGNC	HGNC:44124	-	5	-	-	-	-	likely_benign,uncertain_significance	-	1	24033266,23861362	-	-	-	-
rs144922355	2:178549838-178549838	A	intron_variant,non_coding_transcript_variant	MODIFIER	TTN-AS1	ENSG00000237298	Transcript	ENST00000586452.5	lncRNA	-	1/6	-	-	-	-	-	-	-	rs144922355	-	1	-	HGNC	HGNC:44124	-	5	-	-	-	0.0040	benign	-	1	24033266,23861362	-	-	-	-
rs144922355	2:178549838-178549838	C	intron_variant,non_coding_transcript_variant	MODIFIER	TTN-AS1	ENSG00000237298	Transcript	ENST00000586452.5	lncRNA	-	1/6	-	-	-	-	-	-	-	rs144922355	-	1	-	HGNC	HGNC:44124	-	5	-	-	-	-	likely_benign,uncertain_significance	-	1	24033266,23861362	-	-	-	-
rs144922355	2:178549838-178549838	A	intron_variant,non_coding_transcript_variant	MODIFIER	TTN-AS1	ENSG00000237298	Transcript	ENST00000586707.6	lncRNA	-	1/2	-	-	-	-	-	-	-	rs144922355	-	1	-	HGNC	HGNC:44124	-	5	-	-	-	0.0040	benign	-	1	24033266,23861362	-	-	-	-
rs144922355	2:178549838-178549838	C	intron_variant,non_coding_transcript_variant	MODIFIER	TTN-AS1	ENSG00000237298	Transcript	ENST00000586707.6	lncRNA	-	1/2	-	-	-	-	-	-	-	rs144922355	-	1	-	HGNC	HGNC:44124	-	5	-	-	-	-	likely_benign,uncertain_significance	-	1	24033266,23861362	-	-	-	-
rs144922355	2:178549838-178549838	A	intron_variant,non_coding_transcript_variant	MODIFIER	TTN-AS1	ENSG00000237298	Transcript	ENST00000586831.5	lncRNA	-	2/4	-	-	-	-	-	-	-	rs144922355	-	1	-	HGNC	HGNC:44124	-	5	-	-	-	0.0040	benign	-	1	24033266,23861362	-	-	-	-
rs144922355	2:178549838-178549838	C	intron_variant,non_coding_transcript_variant	MODIFIER	TTN-AS1	ENSG00000237298	Transcript	ENST00000586831.5	lncRNA	-	2/4	-	-	-	-	-	-	-	rs144922355	-	1	-	HGNC	HGNC:44124	-	5	-	-	-	-	likely_benign,uncertain_significance	-	1	24033266,23861362	-	-	-	-
rs144922355	2:178549838-178549838	A	missense_variant	MODERATE	TTN	ENSG00000155657	Transcript	ENST00000589042.5	protein_coding	338/363	-	-	-	92109	91884	30628	R/S	agA/agT	rs144922355	-	-1	-	HGNC	HGNC:12403	NM_001267550.2	5	A2	-	probably_damaging(0.996)	0.0040	benign	-	1	24033266,23861362	-	-	-	-
rs144922355	2:178549838-178549838	C	synonymous_variant	LOW	TTN	ENSG00000155657	Transcript	ENST00000589042.5	protein_coding	338/363	-	-	-	92109	91884	30628	R	agA/agG	rs144922355	-	-1	-	HGNC	HGNC:12403	NM_001267550.2	5	A2	-	-	-	likely_benign,uncertain_significance	-	1	24033266,23861362	-	-	-	-
rs144922355	2:178549838-178549838	A	intron_variant,non_coding_transcript_variant	MODIFIER	TTN-AS1	ENSG00000237298	Transcript	ENST00000590773.6	lncRNA	-	3/16	-	-	-	-	-	-	-	rs144922355	-	1	-	HGNC	HGNC:44124	-	5	-	-	-	0.0040	benign	-	1	24033266,23861362	-	-	-	-
rs144922355	2:178549838-178549838	C	intron_variant,non_coding_transcript_variant	MODIFIER	TTN-AS1	ENSG00000237298	Transcript	ENST00000590773.6	lncRNA	-	3/16	-	-	-	-	-	-	-	rs144922355	-	1	-	HGNC	HGNC:44124	-	5	-	-	-	-	likely_benign,uncertain_significance	-	1	24033266,23861362	-	-	-	-
rs144922355	2:178549838-178549838	A	intron_variant,non_coding_transcript_variant	MODIFIER	TTN-AS1	ENSG00000237298	Transcript	ENST00000590807.5	lncRNA	-	1/5	-	-	-	-	-	-	-	rs144922355	-	1	-	HGNC	HGNC:44124	-	5	-	-	-	0.0040	benign	-	1	24033266,23861362	-	-	-	-
rs144922355	2:178549838-178549838	C	intron_variant,non_coding_transcript_variant	MODIFIER	TTN-AS1	ENSG00000237298	Transcript	ENST00000590807.5	lncRNA	-	1/5	-	-	-	-	-	-	-	rs144922355	-	1	-	HGNC	HGNC:44124	-	5	-	-	-	-	likely_benign,uncertain_significance	-	1	24033266,23861362	-	-	-	-
rs144922355	2:178549838-178549838	A	intron_variant,non_coding_transcript_variant	MODIFIER	TTN-AS1	ENSG00000237298	Transcript	ENST00000590932.5	lncRNA	-	1/1	-	-	-	-	-	-	-	rs144922355	-	1	-	HGNC	HGNC:44124	-	5	-	-	-	0.0040	benign	-	1	24033266,23861362	-	-	-	-
rs144922355	2:178549838-178549838	C	intron_variant,non_coding_transcript_variant	MODIFIER	TTN-AS1	ENSG00000237298	Transcript	ENST00000590932.5	lncRNA	-	1/1	-	-	-	-	-	-	-	rs144922355	-	1	-	HGNC	HGNC:44124	-	5	-	-	-	-	likely_benign,uncertain_significance	-	1	24033266,23861362	-	-	-	-
rs144922355	2:178549838-178549838	A	missense_variant	MODERATE	TTN	ENSG00000155657	Transcript	ENST00000591111.5	protein_coding	288/313	-	-	-	87186	86961	28987	R/S	agA/agT	rs144922355	-	-1	-	HGNC	HGNC:12403	-	5	A2	-	probably_damaging(0.996)	0.0040	benign	-	1	24033266,23861362	-	-	-	-
rs144922355	2:178549838-178549838	C	synonymous_variant	LOW	TTN	ENSG00000155657	Transcript	ENST00000591111.5	protein_coding	288/313	-	-	-	87186	86961	28987	R	agA/agG	rs144922355	-	-1	-	HGNC	HGNC:12403	-	5	A2	-	-	-	likely_benign,uncertain_significance	-	1	24033266,23861362	-	-	-	-
rs144922355	2:178549838-178549838	A	intron_variant,non_coding_transcript_variant	MODIFIER	TTN-AS1	ENSG00000237298	Transcript	ENST00000591332.5	lncRNA	-	2/2	-	-	-	-	-	-	-	rs144922355	-	1	-	HGNC	HGNC:44124	-	5	-	-	-	0.0040	benign	-	1	24033266,23861362	-	-	-	-
rs144922355	2:178549838-178549838	C	intron_variant,non_coding_transcript_variant	MODIFIER	TTN-AS1	ENSG00000237298	Transcript	ENST00000591332.5	lncRNA	-	2/2	-	-	-	-	-	-	-	rs144922355	-	1	-	HGNC	HGNC:44124	-	5	-	-	-	-	likely_benign,uncertain_significance	-	1	24033266,23861362	-	-	-	-
rs144922355	2:178549838-178549838	A	intron_variant,non_coding_transcript_variant	MODIFIER	TTN-AS1	ENSG00000237298	Transcript	ENST00000592600.6	lncRNA	-	1/7	-	-	-	-	-	-	-	rs144922355	-	1	-	HGNC	HGNC:44124	-	5	-	-	-	0.0040	benign	-	1	24033266,23861362	-	-	-	-
rs144922355	2:178549838-178549838	C	intron_variant,non_coding_transcript_variant	MODIFIER	TTN-AS1	ENSG00000237298	Transcript	ENST00000592600.6	lncRNA	-	1/7	-	-	-	-	-	-	-	rs144922355	-	1	-	HGNC	HGNC:44124	-	5	-	-	-	-	likely_benign,uncertain_significance	-	1	24033266,23861362	-	-	-	-
rs144922355	2:178549838-178549838	A	intron_variant,non_coding_transcript_variant	MODIFIER	TTN-AS1	ENSG00000237298	Transcript	ENST00000592630.5	lncRNA	-	2/3	-	-	-	-	-	-	-	rs144922355	-	1	-	HGNC	HGNC:44124	-	5	-	-	-	0.0040	benign	-	1	24033266,23861362	-	-	-	-
rs144922355	2:178549838-178549838	C	intron_variant,non_coding_transcript_variant	MODIFIER	TTN-AS1	ENSG00000237298	Transcript	ENST00000592630.5	lncRNA	-	2/3	-	-	-	-	-	-	-	rs144922355	-	1	-	HGNC	HGNC:44124	-	5	-	-	-	-	likely_benign,uncertain_significance	-	1	24033266,23861362	-	-	-	-
rs144922355	2:178549838-178549838	A	intron_variant,non_coding_transcript_variant	MODIFIER	TTN-AS1	ENSG00000237298	Transcript	ENST00000592689.5	lncRNA	-	5/5	-	-	-	-	-	-	-	rs144922355	-	1	-	HGNC	HGNC:44124	-	5	-	-	-	0.0040	benign	-	1	24033266,23861362	-	-	-	-
rs144922355	2:178549838-178549838	C	intron_variant,non_coding_transcript_variant	MODIFIER	TTN-AS1	ENSG00000237298	Transcript	ENST00000592689.5	lncRNA	-	5/5	-	-	-	-	-	-	-	rs144922355	-	1	-	HGNC	HGNC:44124	-	5	-	-	-	-	likely_benign,uncertain_significance	-	1	24033266,23861362	-	-	-	-
rs144922355	2:178549838-178549838	A	intron_variant,non_coding_transcript_variant	MODIFIER	TTN-AS1	ENSG00000237298	Transcript	ENST00000592750.5	lncRNA	-	1/3	-	-	-	-	-	-	-	rs144922355	-	1	-	HGNC	HGNC:44124	-	5	-	-	-	0.0040	benign	-	1	24033266,23861362	-	-	-	-
rs144922355	2:178549838-178549838	C	intron_variant,non_coding_transcript_variant	MODIFIER	TTN-AS1	ENSG00000237298	Transcript	ENST00000592750.5	lncRNA	-	1/3	-	-	-	-	-	-	-	rs144922355	-	1	-	HGNC	HGNC:44124	-	5	-	-	-	-	likely_benign,uncertain_significance	-	1	24033266,23861362	-	-	-	-
rs144922355	2:178549838-178549838	A	non_coding_transcript_exon_variant	MODIFIER	AC009948.2	ENSG00000270277	Transcript	ENST00000603415.1	lncRNA	1/1	-	-	-	955	-	-	-	-	rs144922355	-	1	-	Clone_based_ensembl_gene	-	-	-	-	-	-	0.0040	benign	-	1	24033266,23861362	-	-	-	-
rs144922355	2:178549838-178549838	C	non_coding_transcript_exon_variant	MODIFIER	AC009948.2	ENSG00000270277	Transcript	ENST00000603415.1	lncRNA	1/1	-	-	-	955	-	-	-	-	rs144922355	-	1	-	Clone_based_ensembl_gene	-	-	-	-	-	-	-	likely_benign,uncertain_significance	-	1	24033266,23861362	-	-	-	-
rs144922355	2:178549838-178549838	A	upstream_gene_variant	MODIFIER	AC009948.4	ENSG00000279598	Transcript	ENST00000624360.1	TEC	-	-	-	-	-	-	-	-	-	rs144922355	4723	1	-	Clone_based_ensembl_gene	-	-	-	-	-	-	0.0040	benign	-	1	24033266,23861362	-	-	-	-
rs144922355	2:178549838-178549838	C	upstream_gene_variant	MODIFIER	AC009948.4	ENSG00000279598	Transcript	ENST00000624360.1	TEC	-	-	-	-	-	-	-	-	-	rs144922355	4723	1	-	Clone_based_ensembl_gene	-	-	-	-	-	-	-	likely_benign,uncertain_significance	-	1	24033266,23861362	-	-	-	-
rs144922355	2:178549838-178549838	A	intron_variant,non_coding_transcript_variant	MODIFIER	TTN-AS1	ENSG00000237298	Transcript	ENST00000625480.2	lncRNA	-	1/5	-	-	-	-	-	-	-	rs144922355	-	1	-	HGNC	HGNC:44124	-	5	-	-	-	0.0040	benign	-	1	24033266,23861362	-	-	-	-
rs144922355	2:178549838-178549838	C	intron_variant,non_coding_transcript_variant	MODIFIER	TTN-AS1	ENSG00000237298	Transcript	ENST00000625480.2	lncRNA	-	1/5	-	-	-	-	-	-	-	rs144922355	-	1	-	HGNC	HGNC:44124	-	5	-	-	-	-	likely_benign,uncertain_significance	-	1	24033266,23861362	-	-	-	-
rs144922355	2:178549838-178549838	A	intron_variant,non_coding_transcript_variant	MODIFIER	TTN-AS1	ENSG00000237298	Transcript	ENST00000625536.2	lncRNA	-	1/4	-	-	-	-	-	-	-	rs144922355	-	1	-	HGNC	HGNC:44124	-	5	-	-	-	0.0040	benign	-	1	24033266,23861362	-	-	-	-
rs144922355	2:178549838-178549838	C	intron_variant,non_coding_transcript_variant	MODIFIER	TTN-AS1	ENSG00000237298	Transcript	ENST00000625536.2	lncRNA	-	1/4	-	-	-	-	-	-	-	rs144922355	-	1	-	HGNC	HGNC:44124	-	5	-	-	-	-	likely_benign,uncertain_significance	-	1	24033266,23861362	-	-	-	-
rs144922355	2:178549838-178549838	A	intron_variant,non_coding_transcript_variant	MODIFIER	TTN-AS1	ENSG00000237298	Transcript	ENST00000626117.2	lncRNA	-	1/3	-	-	-	-	-	-	-	rs144922355	-	1	-	HGNC	HGNC:44124	-	5	-	-	-	0.0040	benign	-	1	24033266,23861362	-	-	-	-
rs144922355	2:178549838-178549838	C	intron_variant,non_coding_transcript_variant	MODIFIER	TTN-AS1	ENSG00000237298	Transcript	ENST00000626117.2	lncRNA	-	1/3	-	-	-	-	-	-	-	rs144922355	-	1	-	HGNC	HGNC:44124	-	5	-	-	-	-	likely_benign,uncertain_significance	-	1	24033266,23861362	-	-	-	-
rs144922355	2:178549838-178549838	A	intron_variant,non_coding_transcript_variant	MODIFIER	TTN-AS1	ENSG00000237298	Transcript	ENST00000626138.2	lncRNA	-	1/4	-	-	-	-	-	-	-	rs144922355	-	1	-	HGNC	HGNC:44124	-	5	-	-	-	0.0040	benign	-	1	24033266,23861362	-	-	-	-
rs144922355	2:178549838-178549838	C	intron_variant,non_coding_transcript_variant	MODIFIER	TTN-AS1	ENSG00000237298	Transcript	ENST00000626138.2	lncRNA	-	1/4	-	-	-	-	-	-	-	rs144922355	-	1	-	HGNC	HGNC:44124	-	5	-	-	-	-	likely_benign,uncertain_significance	-	1	24033266,23861362	-	-	-	-
rs144922355	2:178549838-178549838	A	intron_variant,non_coding_transcript_variant	MODIFIER	TTN-AS1	ENSG00000237298	Transcript	ENST00000626954.2	lncRNA	-	1/2	-	-	-	-	-	-	-	rs144922355	-	1	-	HGNC	HGNC:44124	-	5	-	-	-	0.0040	benign	-	1	24033266,23861362	-	-	-	-
rs144922355	2:178549838-178549838	C	intron_variant,non_coding_transcript_variant	MODIFIER	TTN-AS1	ENSG00000237298	Transcript	ENST00000626954.2	lncRNA	-	1/2	-	-	-	-	-	-	-	rs144922355	-	1	-	HGNC	HGNC:44124	-	5	-	-	-	-	likely_benign,uncertain_significance	-	1	24033266,23861362	-	-	-	-
rs144922355	2:178549838-178549838	A	intron_variant,non_coding_transcript_variant	MODIFIER	TTN-AS1	ENSG00000237298	Transcript	ENST00000627564.2	lncRNA	-	3/5	-	-	-	-	-	-	-	rs144922355	-	1	-	HGNC	HGNC:44124	-	5	-	-	-	0.0040	benign	-	1	24033266,23861362	-	-	-	-
rs144922355	2:178549838-178549838	C	intron_variant,non_coding_transcript_variant	MODIFIER	TTN-AS1	ENSG00000237298	Transcript	ENST00000627564.2	lncRNA	-	3/5	-	-	-	-	-	-	-	rs144922355	-	1	-	HGNC	HGNC:44124	-	5	-	-	-	-	likely_benign,uncertain_significance	-	1	24033266,23861362	-	-	-	-
rs144922355	2:178549838-178549838	A	intron_variant,non_coding_transcript_variant	MODIFIER	TTN-AS1	ENSG00000237298	Transcript	ENST00000628296.2	lncRNA	-	1/4	-	-	-	-	-	-	-	rs144922355	-	1	-	HGNC	HGNC:44124	-	5	-	-	-	0.0040	benign	-	1	24033266,23861362	-	-	-	-
rs144922355	2:178549838-178549838	C	intron_variant,non_coding_transcript_variant	MODIFIER	TTN-AS1	ENSG00000237298	Transcript	ENST00000628296.2	lncRNA	-	1/4	-	-	-	-	-	-	-	rs144922355	-	1	-	HGNC	HGNC:44124	-	5	-	-	-	-	likely_benign,uncertain_significance	-	1	24033266,23861362	-	-	-	-
rs144922355	2:178549838-178549838	A	intron_variant,non_coding_transcript_variant	MODIFIER	TTN-AS1	ENSG00000237298	Transcript	ENST00000628826.2	lncRNA	-	1/4	-	-	-	-	-	-	-	rs144922355	-	1	-	HGNC	HGNC:44124	-	5	-	-	-	0.0040	benign	-	1	24033266,23861362	-	-	-	-
rs144922355	2:178549838-178549838	C	intron_variant,non_coding_transcript_variant	MODIFIER	TTN-AS1	ENSG00000237298	Transcript	ENST00000628826.2	lncRNA	-	1/4	-	-	-	-	-	-	-	rs144922355	-	1	-	HGNC	HGNC:44124	-	5	-	-	-	-	likely_benign,uncertain_significance	-	1	24033266,23861362	-	-	-	-
rs144922355	2:178549838-178549838	A	intron_variant,non_coding_transcript_variant	MODIFIER	TTN-AS1	ENSG00000237298	Transcript	ENST00000630096.2	lncRNA	-	2/5	-	-	-	-	-	-	-	rs144922355	-	1	-	HGNC	HGNC:44124	-	5	-	-	-	0.0040	benign	-	1	24033266,23861362	-	-	-	-
rs144922355	2:178549838-178549838	C	intron_variant,non_coding_transcript_variant	MODIFIER	TTN-AS1	ENSG00000237298	Transcript	ENST00000630096.2	lncRNA	-	2/5	-	-	-	-	-	-	-	rs144922355	-	1	-	HGNC	HGNC:44124	-	5	-	-	-	-	likely_benign,uncertain_significance	-	1	24033266,23861362	-	-	-	-
rs144922355	2:178549838-178549838	A	intron_variant,non_coding_transcript_variant	MODIFIER	TTN-AS1	ENSG00000237298	Transcript	ENST00000653807.1	lncRNA	-	1/13	-	-	-	-	-	-	-	rs144922355	-	1	-	HGNC	HGNC:44124	-	-	-	-	-	0.0040	benign	-	1	24033266,23861362	-	-	-	-
rs144922355	2:178549838-178549838	C	intron_variant,non_coding_transcript_variant	MODIFIER	TTN-AS1	ENSG00000237298	Transcript	ENST00000653807.1	lncRNA	-	1/13	-	-	-	-	-	-	-	rs144922355	-	1	-	HGNC	HGNC:44124	-	-	-	-	-	-	likely_benign,uncertain_significance	-	1	24033266,23861362	-	-	-	-
rs144922355	2:178549838-178549838	A	intron_variant,non_coding_transcript_variant	MODIFIER	TTN-AS1	ENSG00000237298	Transcript	ENST00000657023.1	lncRNA	-	1/12	-	-	-	-	-	-	-	rs144922355	-	1	-	HGNC	HGNC:44124	-	-	-	-	-	0.0040	benign	-	1	24033266,23861362	-	-	-	-
rs144922355	2:178549838-178549838	C	intron_variant,non_coding_transcript_variant	MODIFIER	TTN-AS1	ENSG00000237298	Transcript	ENST00000657023.1	lncRNA	-	1/12	-	-	-	-	-	-	-	rs144922355	-	1	-	HGNC	HGNC:44124	-	-	-	-	-	-	likely_benign,uncertain_significance	-	1	24033266,23861362	-	-	-	-
rs144922355	2:178549838-178549838	A	intron_variant,non_coding_transcript_variant	MODIFIER	TTN-AS1	ENSG00000237298	Transcript	ENST00000659121.1	lncRNA	-	1/12	-	-	-	-	-	-	-	rs144922355	-	1	-	HGNC	HGNC:44124	-	-	-	-	-	0.0040	benign	-	1	24033266,23861362	-	-	-	-
rs144922355	2:178549838-178549838	C	intron_variant,non_coding_transcript_variant	MODIFIER	TTN-AS1	ENSG00000237298	Transcript	ENST00000659121.1	lncRNA	-	1/12	-	-	-	-	-	-	-	rs144922355	-	1	-	HGNC	HGNC:44124	-	-	-	-	-	-	likely_benign,uncertain_significance	-	1	24033266,23861362	-	-	-	-
rs187460377	2:178554127-178554127	T	missense_variant	MODERATE	TTN	ENSG00000155657	Transcript	ENST00000342175.11	protein_coding	161/191	-	-	-	62365	62365	20789	G/S	Ggt/Agt	rs187460377	-	-1	-	HGNC	HGNC:12403	-	5	-	-	-	0.0002	likely_benign,conflicting_interpretations_of_pathogenicity,uncertain_significance	-	1	24033266	-	-	-	-
rs187460377	2:178554127-178554127	T	missense_variant	MODERATE	TTN	ENSG00000155657	Transcript	ENST00000342992.10	protein_coding	282/312	-	-	-	81503	81280	27094	G/S	Ggt/Agt	rs187460377	-	-1	-	HGNC	HGNC:12403	-	5	P3	-	probably_damaging(0.999)	0.0002	likely_benign,conflicting_interpretations_of_pathogenicity,uncertain_significance	-	1	24033266	-	-	-	-
rs187460377	2:178554127-178554127	T	missense_variant	MODERATE	TTN	ENSG00000155657	Transcript	ENST00000359218.10	protein_coding	161/191	-	-	-	62164	62164	20722	G/S	Ggt/Agt	rs187460377	-	-1	-	HGNC	HGNC:12403	-	5	-	-	probably_damaging(1)	0.0002	likely_benign,conflicting_interpretations_of_pathogenicity,uncertain_significance	-	1	24033266	-	-	-	-
rs187460377	2:178554127-178554127	T	intron_variant,non_coding_transcript_variant	MODIFIER	TTN-AS1	ENSG00000237298	Transcript	ENST00000419746.5	lncRNA	-	7/16	-	-	-	-	-	-	-	rs187460377	-	1	-	HGNC	HGNC:44124	-	1	-	-	-	0.0002	likely_benign,conflicting_interpretations_of_pathogenicity,uncertain_significance	-	1	24033266	-	-	-	-
rs187460377	2:178554127-178554127	T	intron_variant,non_coding_transcript_variant	MODIFIER	TTN-AS1	ENSG00000237298	Transcript	ENST00000438095.1	lncRNA	-	2/3	-	-	-	-	-	-	-	rs187460377	-	1	-	HGNC	HGNC:44124	-	3	-	-	-	0.0002	likely_benign,conflicting_interpretations_of_pathogenicity,uncertain_significance	-	1	24033266	-	-	-	-
rs187460377	2:178554127-178554127	T	intron_variant,non_coding_transcript_variant	MODIFIER	TTN-AS1	ENSG00000237298	Transcript	ENST00000456053.5	lncRNA	-	1/6	-	-	-	-	-	-	-	rs187460377	-	1	-	HGNC	HGNC:44124	-	2	-	-	-	0.0002	likely_benign,conflicting_interpretations_of_pathogenicity,uncertain_significance	-	1	24033266	-	-	-	-
rs187460377	2:178554127-178554127	T	missense_variant	MODERATE	TTN	ENSG00000155657	Transcript	ENST00000460472.6	protein_coding	161/191	-	-	-	62014	61789	20597	G/S	Ggt/Agt	rs187460377	-	-1	-	HGNC	HGNC:12403	-	5	-	-	probably_damaging(1)	0.0002	likely_benign,conflicting_interpretations_of_pathogenicity,uncertain_significance	-	1	24033266	-	-	-	-
rs187460377	2:178554127-178554127	T	intron_variant,non_coding_transcript_variant	MODIFIER	TTN-AS1	ENSG00000237298	Transcript	ENST00000585451.5	lncRNA	-	1/4	-	-	-	-	-	-	-	rs187460377	-	1	-	HGNC	HGNC:44124	-	5	-	-	-	0.0002	likely_benign,conflicting_interpretations_of_pathogenicity,uncertain_significance	-	1	24033266	-	-	-	-
rs187460377	2:178554127-178554127	T	intron_variant,non_coding_transcript_variant	MODIFIER	TTN-AS1	ENSG00000237298	Transcript	ENST00000586452.5	lncRNA	-	1/6	-	-	-	-	-	-	-	rs187460377	-	1	-	HGNC	HGNC:44124	-	5	-	-	-	0.0002	likely_benign,conflicting_interpretations_of_pathogenicity,uncertain_significance	-	1	24033266	-	-	-	-
rs187460377	2:178554127-178554127	T	intron_variant,non_coding_transcript_variant	MODIFIER	TTN-AS1	ENSG00000237298	Transcript	ENST00000586707.6	lncRNA	-	1/2	-	-	-	-	-	-	-	rs187460377	-	1	-	HGNC	HGNC:44124	-	5	-	-	-	0.0002	likely_benign,conflicting_interpretations_of_pathogenicity,uncertain_significance	-	1	24033266	-	-	-	-
rs187460377	2:178554127-178554127	T	intron_variant,non_coding_transcript_variant	MODIFIER	TTN-AS1	ENSG00000237298	Transcript	ENST00000586831.5	lncRNA	-	2/4	-	-	-	-	-	-	-	rs187460377	-	1	-	HGNC	HGNC:44124	-	5	-	-	-	0.0002	likely_benign,conflicting_interpretations_of_pathogenicity,uncertain_significance	-	1	24033266	-	-	-	-
rs187460377	2:178554127-178554127	T	missense_variant	MODERATE	TTN	ENSG00000155657	Transcript	ENST00000589042.5	protein_coding	333/363	-	-	-	89209	88984	29662	G/S	Ggt/Agt	rs187460377	-	-1	-	HGNC	HGNC:12403	NM_001267550.2	5	A2	-	probably_damaging(0.999)	0.0002	likely_benign,conflicting_interpretations_of_pathogenicity,uncertain_significance	-	1	24033266	-	-	-	-
rs187460377	2:178554127-178554127	T	intron_variant,non_coding_transcript_variant	MODIFIER	TTN-AS1	ENSG00000237298	Transcript	ENST00000590773.6	lncRNA	-	3/16	-	-	-	-	-	-	-	rs187460377	-	1	-	HGNC	HGNC:44124	-	5	-	-	-	0.0002	likely_benign,conflicting_interpretations_of_pathogenicity,uncertain_significance	-	1	24033266	-	-	-	-
rs187460377	2:178554127-178554127	T	intron_variant,non_coding_transcript_variant	MODIFIER	TTN-AS1	ENSG00000237298	Transcript	ENST00000590807.5	lncRNA	-	1/5	-	-	-	-	-	-	-	rs187460377	-	1	-	HGNC	HGNC:44124	-	5	-	-	-	0.0002	likely_benign,conflicting_interpretations_of_pathogenicity,uncertain_significance	-	1	24033266	-	-	-	-
rs187460377	2:178554127-178554127	T	intron_variant,non_coding_transcript_variant	MODIFIER	TTN-AS1	ENSG00000237298	Transcript	ENST00000590932.5	lncRNA	-	1/1	-	-	-	-	-	-	-	rs187460377	-	1	-	HGNC	HGNC:44124	-	5	-	-	-	0.0002	likely_benign,conflicting_interpretations_of_pathogenicity,uncertain_significance	-	1	24033266	-	-	-	-
rs187460377	2:178554127-178554127	T	missense_variant	MODERATE	TTN	ENSG00000155657	Transcript	ENST00000591111.5	protein_coding	283/313	-	-	-	84286	84061	28021	G/S	Ggt/Agt	rs187460377	-	-1	-	HGNC	HGNC:12403	-	5	A2	-	probably_damaging(0.999)	0.0002	likely_benign,conflicting_interpretations_of_pathogenicity,uncertain_significance	-	1	24033266	-	-	-	-
rs187460377	2:178554127-178554127	T	intron_variant,non_coding_transcript_variant	MODIFIER	TTN-AS1	ENSG00000237298	Transcript	ENST00000591332.5	lncRNA	-	2/2	-	-	-	-	-	-	-	rs187460377	-	1	-	HGNC	HGNC:44124	-	5	-	-	-	0.0002	likely_benign,conflicting_interpretations_of_pathogenicity,uncertain_significance	-	1	24033266	-	-	-	-
rs187460377	2:178554127-178554127	T	intron_variant,non_coding_transcript_variant	MODIFIER	TTN-AS1	ENSG00000237298	Transcript	ENST00000592600.6	lncRNA	-	1/7	-	-	-	-	-	-	-	rs187460377	-	1	-	HGNC	HGNC:44124	-	5	-	-	-	0.0002	likely_benign,conflicting_interpretations_of_pathogenicity,uncertain_significance	-	1	24033266	-	-	-	-
rs187460377	2:178554127-178554127	T	intron_variant,non_coding_transcript_variant	MODIFIER	TTN-AS1	ENSG00000237298	Transcript	ENST00000592630.5	lncRNA	-	2/3	-	-	-	-	-	-	-	rs187460377	-	1	-	HGNC	HGNC:44124	-	5	-	-	-	0.0002	likely_benign,conflicting_interpretations_of_pathogenicity,uncertain_significance	-	1	24033266	-	-	-	-
rs187460377	2:178554127-178554127	T	intron_variant,non_coding_transcript_variant	MODIFIER	TTN-AS1	ENSG00000237298	Transcript	ENST00000592689.5	lncRNA	-	5/5	-	-	-	-	-	-	-	rs187460377	-	1	-	HGNC	HGNC:44124	-	5	-	-	-	0.0002	likely_benign,conflicting_interpretations_of_pathogenicity,uncertain_significance	-	1	24033266	-	-	-	-
rs187460377	2:178554127-178554127	T	intron_variant,non_coding_transcript_variant	MODIFIER	TTN-AS1	ENSG00000237298	Transcript	ENST00000592750.5	lncRNA	-	1/3	-	-	-	-	-	-	-	rs187460377	-	1	-	HGNC	HGNC:44124	-	5	-	-	-	0.0002	likely_benign,conflicting_interpretations_of_pathogenicity,uncertain_significance	-	1	24033266	-	-	-	-
rs187460377	2:178554127-178554127	T	downstream_gene_variant	MODIFIER	AC009948.2	ENSG00000270277	Transcript	ENST00000603415.1	lncRNA	-	-	-	-	-	-	-	-	-	rs187460377	3446	1	-	Clone_based_ensembl_gene	-	-	-	-	-	-	0.0002	likely_benign,conflicting_interpretations_of_pathogenicity,uncertain_significance	-	1	24033266	-	-	-	-
rs187460377	2:178554127-178554127	T	upstream_gene_variant	MODIFIER	AC009948.4	ENSG00000279598	Transcript	ENST00000624360.1	TEC	-	-	-	-	-	-	-	-	-	rs187460377	434	1	-	Clone_based_ensembl_gene	-	-	-	-	-	-	0.0002	likely_benign,conflicting_interpretations_of_pathogenicity,uncertain_significance	-	1	24033266	-	-	-	-
rs187460377	2:178554127-178554127	T	intron_variant,non_coding_transcript_variant	MODIFIER	TTN-AS1	ENSG00000237298	Transcript	ENST00000625480.2	lncRNA	-	1/5	-	-	-	-	-	-	-	rs187460377	-	1	-	HGNC	HGNC:44124	-	5	-	-	-	0.0002	likely_benign,conflicting_interpretations_of_pathogenicity,uncertain_significance	-	1	24033266	-	-	-	-
rs187460377	2:178554127-178554127	T	intron_variant,non_coding_transcript_variant	MODIFIER	TTN-AS1	ENSG00000237298	Transcript	ENST00000625536.2	lncRNA	-	1/4	-	-	-	-	-	-	-	rs187460377	-	1	-	HGNC	HGNC:44124	-	5	-	-	-	0.0002	likely_benign,conflicting_interpretations_of_pathogenicity,uncertain_significance	-	1	24033266	-	-	-	-
rs187460377	2:178554127-178554127	T	intron_variant,non_coding_transcript_variant	MODIFIER	TTN-AS1	ENSG00000237298	Transcript	ENST00000626117.2	lncRNA	-	1/3	-	-	-	-	-	-	-	rs187460377	-	1	-	HGNC	HGNC:44124	-	5	-	-	-	0.0002	likely_benign,conflicting_interpretations_of_pathogenicity,uncertain_significance	-	1	24033266	-	-	-	-
rs187460377	2:178554127-178554127	T	intron_variant,non_coding_transcript_variant	MODIFIER	TTN-AS1	ENSG00000237298	Transcript	ENST00000626138.2	lncRNA	-	1/4	-	-	-	-	-	-	-	rs187460377	-	1	-	HGNC	HGNC:44124	-	5	-	-	-	0.0002	likely_benign,conflicting_interpretations_of_pathogenicity,uncertain_significance	-	1	24033266	-	-	-	-
rs187460377	2:178554127-178554127	T	intron_variant,non_coding_transcript_variant	MODIFIER	TTN-AS1	ENSG00000237298	Transcript	ENST00000626954.2	lncRNA	-	1/2	-	-	-	-	-	-	-	rs187460377	-	1	-	HGNC	HGNC:44124	-	5	-	-	-	0.0002	likely_benign,conflicting_interpretations_of_pathogenicity,uncertain_significance	-	1	24033266	-	-	-	-
rs187460377	2:178554127-178554127	T	intron_variant,non_coding_transcript_variant	MODIFIER	TTN-AS1	ENSG00000237298	Transcript	ENST00000627564.2	lncRNA	-	3/5	-	-	-	-	-	-	-	rs187460377	-	1	-	HGNC	HGNC:44124	-	5	-	-	-	0.0002	likely_benign,conflicting_interpretations_of_pathogenicity,uncertain_significance	-	1	24033266	-	-	-	-
rs187460377	2:178554127-178554127	T	intron_variant,non_coding_transcript_variant	MODIFIER	TTN-AS1	ENSG00000237298	Transcript	ENST00000628296.2	lncRNA	-	1/4	-	-	-	-	-	-	-	rs187460377	-	1	-	HGNC	HGNC:44124	-	5	-	-	-	0.0002	likely_benign,conflicting_interpretations_of_pathogenicity,uncertain_significance	-	1	24033266	-	-	-	-
rs187460377	2:178554127-178554127	T	intron_variant,non_coding_transcript_variant	MODIFIER	TTN-AS1	ENSG00000237298	Transcript	ENST00000628826.2	lncRNA	-	1/4	-	-	-	-	-	-	-	rs187460377	-	1	-	HGNC	HGNC:44124	-	5	-	-	-	0.0002	likely_benign,conflicting_interpretations_of_pathogenicity,uncertain_significance	-	1	24033266	-	-	-	-
rs187460377	2:178554127-178554127	T	intron_variant,non_coding_transcript_variant	MODIFIER	TTN-AS1	ENSG00000237298	Transcript	ENST00000630096.2	lncRNA	-	2/5	-	-	-	-	-	-	-	rs187460377	-	1	-	HGNC	HGNC:44124	-	5	-	-	-	0.0002	likely_benign,conflicting_interpretations_of_pathogenicity,uncertain_significance	-	1	24033266	-	-	-	-
rs187460377	2:178554127-178554127	T	intron_variant,non_coding_transcript_variant	MODIFIER	TTN-AS1	ENSG00000237298	Transcript	ENST00000653807.1	lncRNA	-	1/13	-	-	-	-	-	-	-	rs187460377	-	1	-	HGNC	HGNC:44124	-	-	-	-	-	0.0002	likely_benign,conflicting_interpretations_of_pathogenicity,uncertain_significance	-	1	24033266	-	-	-	-
rs187460377	2:178554127-178554127	T	intron_variant,non_coding_transcript_variant	MODIFIER	TTN-AS1	ENSG00000237298	Transcript	ENST00000657023.1	lncRNA	-	1/12	-	-	-	-	-	-	-	rs187460377	-	1	-	HGNC	HGNC:44124	-	-	-	-	-	0.0002	likely_benign,conflicting_interpretations_of_pathogenicity,uncertain_significance	-	1	24033266	-	-	-	-
rs187460377	2:178554127-178554127	T	intron_variant,non_coding_transcript_variant	MODIFIER	TTN-AS1	ENSG00000237298	Transcript	ENST00000659121.1	lncRNA	-	1/12	-	-	-	-	-	-	-	rs187460377	-	1	-	HGNC	HGNC:44124	-	-	-	-	-	0.0002	likely_benign,conflicting_interpretations_of_pathogenicity,uncertain_significance	-	1	24033266	-	-	-	-
rs750981091	2:178554484-178554484	G	missense_variant	MODERATE	TTN	ENSG00000155657	Transcript	ENST00000342175.11	protein_coding	160/191	-	-	-	62244	62244	20748	E/D	gaA/gaC	rs750981091	-	-1	-	HGNC	HGNC:12403	-	5	-	-	-	-	uncertain_significance	-	1	-	-	-	-	-
[truncated: 2,282 more rows]

## Sheet: S4.2
S4.2: Variant effect predictor, VEP - Cardiac associated genes
[truncated: 1,262 more rows]

## Sheet: S4.3
S4.2: Variant effect predictor, VEP - Randomly seleceted genes
[truncated: 2,004 more rows]

## Sheet: S5.1.1.1
S5.1.1.1: Enrichment analysis - Category 4 - KEGG - Enrichr
[truncated: 25 more rows]

[truncated: 60 more sheets: S5.1.1.2, S5.1.2.1, S5.1.3.1, S5.1.3.2, S5.1.3.3, S5.1.4.1, S5.1.4.2, S5.1.5.1, S5.1.5.2, S5.1.5.3, S5.1.6, S5.2.1.1, S5.2.1.2, S5.2.1.3, S5.2.2.1, S5.2.2.2, S5.2.2.3, S5.2.3.1, S5.2.3.2, S5.2.3.3 …]
